# Supplementary material for: Genome-wide analysis of gene regulation mechanisms during Drosophila spermatogenesis
Source: Epigenetics Chromatin. 2018 Apr 2;11:14. doi: 10.1186/s13072-018-0183-3 (PMC5879934; doi:10.1186/s13072-018-0183-3)
Supplement: Supplementary file 5 — Additional file 5: Table 1. The lists of testis- and ovary-specifically expressed genes used in this study. [file 13072_2018_183_MOESM5_ESM.xlsx]

## Sheet: testis-specific genes
GeneID
CG10013-RA
CG10014-RA
CG10063-RA
CG10064-RA
CG10089-RB
CG10090-RA
CG10113-RA
CG10124-RA
CG10138-RA
CG10143-RA
CG1014-RA
CG10164-RA
CG10174-RA
CG10177-RA
CG10202-RA
CG10252-RA
CG10272-RC
CG10298-RA
CG10317-RA
CG10332-RA
CG10396-RA
CG10407-RA
CG10459-RA
CG10510-RA
CG10541-RA
CG10589-RA
CG10630-RA
CG10694-RA
CG10734-RA
CG10748-RA
CG10749-RA
CG10750-RA
CG10752-RA
CG10761-RA
CG1076-RA
CG10793-RA
CG10822-RA
CG10834-RA
CG10838-RA
CG10839-RA
CG10845-RA
CG10855-RA
CG10859-RA
CG10862-RA
CG10869-RA
CG10881-RA
CG10899-RA
CG10919-RA
CG10920-RA
CG10930-RA
CG10931-RA
CG10934-RA
CG10950-RA
CG10969-RA
CG10991-RA
CG10993-RA
CG10996-RA
CG10998-RA
CG10998-RB
CG11018-RA
CG11023-RA
CG11043-RA
CG11060-RA
CG11068-RA
CG11106-RA
CG11110-RA
CG11125-RA
CG11145-RA
CG11165-RA
CG11196-RA
CG11201-RA
CG11226-RA
CG11227-RA
CG11227-RC
CG11249-RA
CG11251-RA
CG11253-RA
CG11262-RA
CG11269-RA
CG11286-RA
CG11291-RA
CG11298-RA
CG11308-RA
CG11322-RA
CG11327-RB
CG1134-RA
CG11362-RA
CG11369-RA
CG11373-RA
CG11379-RA
CG1137-RA
CG11386-RA
CG1138-RA
CG11401-RA
CG11404-RA
CG11475-RA
CG11562-RA
CG11588-RA
CG1158-RA
CG11591-RA
CG11611-RA
CG11629-RA
CG11634-RA
CG11635-RA
CG11639-RA
CG11656-RA
CG11663-RA
CG11666-RA
CG11697-RA
CG11703-RA
CG11719-RA
CG11726-RA
CG11756-RA
CG11778-RA
CG11815-RA
CG11861-RC
CG11896-RA
CG11908-RA
CG11913-RA
CG11929-RA
CG11983-RA
CG12020-RA
CG12027-RA
CG12035-RA
CG12036-RB
CG12047-RC
CG12061-RA
CG12066-RA
CG12069-RA
CG12078-RA
CG12111-RA
CG12126-RA
CG12147-RA
CG12161-RA
CG12163-RD
CG12169-RA
CG12184-RA
CG12192-RA
CG12209-RA
CG12227-RA
CG12229-RA
CG12250-RA
CG12250-RA
CG12250-RB
CG12275-RA
CG12289-RA
CG12298-RA
CG12307-RA
CG12309-RA
CG12313-RA
CG12327-RA
CG12334-RA
CG12347-RA
CG12362-RB
CG12376-RA
CG12377-RA
CG12395-RA
CG12423-RB
CG12426-RA
CG12433-RA
CG12438-RA
CG12439-RA
CG12446-RA
CG12448-RA
CG12448-RB
CG12464-RA
CG12470-RA
CG12477-RA
CG12479-RA
CG12498-RA
CG12506-RA
CG12516-RA
CG12521-RA
CG12535-RB
CG12535-RB
CG12589-RA
CG12609-RB
CG12611-RA
CG12617-RA
CG12620-RA
CG12637-RA
CG12677-RA
CG12679-RA
CG12681-RA
CG12682-RA
CG12684-RA
CG12689-RA
CG12691-RA
CG12693-RB
CG12698-RA
CG12699-RA
CG12700-RA
CG12729-RA
CG12782-RA
CG12783-RA
CG12784-RA
CG12799-RA
CG1279-RA
CG12816-RA
CG12831-RA
CG12853-RA
CG12857-RA
CG12860-RA
CG12861-RA
CG1287-RA
CG1288-RA
CG12901-RA
CG12902-RA
CG12907-RA
CG12914-RA
CG12917-RA
CG12923-RA
CG12943-RA
CG12982-RA
CG12983-RA
CG12992-RA
CG13008-RA
CG13008-RA
CG13010-RA
CG13021-RA
CG13029-RB
CG13030-RA
CG13032-RA
CG13039-RA
CG13088-RA
CG13110-RA
CG13125-RA
CG13127-RA
CG1314-RA
CG13164-RE
CG13167-RA
CG13168-RA
CG13171-RA
CG13186-RA
CG13227-RA
CG13243-RA
CG13244-RA
CG13245-RA
CG1324-RA
CG13263-RA
CG13280-RA
CG13326-RA
CG13330-RA
CG13334-RA
CG13337-RA
CG13340-RA
CG13353-RA
CG13359-RA
CG13385-RA
CG1338-RA
CG13405-RA
CG1340-RA
CG13423-RA
CG13426-RA
CG13436-RA
CG13442-RA
CG13449-RA
CG13455-RA
CG13457-RA
CG13463-RA
CG13471-RA
CG13473-RA
CG13474-RA
CG13476-RA
CG13477-RA
CG13479-RA
CG13481-RA
CG13494-RA
CG13501-RA
CG13526-RA
CG13527-RA
CG13538-RA
CG13540-RA
CG13541-RA
CG13544-RA
CG13549-RA
CG13564-RA
CG13569-RA
CG13577-RA
CG13580-RA
CG13581-RA
CG13591-RA
CG13597-RA
CG13602-RA
CG13611-RA
CG13612-RA
CG13661-RA
CG13679-RB
CG13693-RA
CG13700-RA
CG13723-RA
CG13725-RA
CG13732-RA
CG13733-RA
CG13747-RA
CG13784-RB
CG13801-RA
CG1380-RB
CG13829-RA
CG13838-RA
CG13843-RA
CG13855-RA
CG13870-RB
CG13872-RA
CG1387-RA
CG13884-RA
CG13891-RA
CG13898-RA
CG13946-RA
CG13949-RA
CG1394-RA
CG13978-RA
CG13984-RA
CG13989-RA
CG13991-RA
CG14000-RA
CG14006-RA
CG14011-RA
CG14013-RA
CG14016-RA
CG14017-RA
CG14017-RB
CG14053-RA
CG14054-RA
CG14070-RA
CG14071-RA
CG14076-RA
CG14077-RA
CG14087-RA
CG14098-RA
CG1409-RA
CG14101-RA
CG14106-RA
CG14111-RA
CG14113-RA
CG14128-RA
CG14151-RA
CG14154-RA
CG14183-RA
CG14212-RA
CG1421-RA
CG14240-RA
CG14251-RA
CG14260-RA
CG14262-RA
CG14269-RA
CG14271-RB
CG14282-RA
CG1428-RA
CG14297-RA
CG14305-RA
CG14315-RA
CG14316-RA
CG14339-RA
CG14346-RA
CG14355-RA
CG14362-RA
CG14370-RA
CG14380-RA
CG14384-RA
CG14387-RA
CG14391-RA
CG14402-RA
CG14448-RA
CG14452-RA
CG14468-RA
CG14488-RA
CG14508-RA
CG14537-RA
CG14540-RA
CG14546-RA
CG14556-RA
CG14579-RA
CG14589-RA
CG14605-RA
CG14609-RA
CG14612-RA
CG14628-RA
CG14631-RA
CG14635-RA
CG14644-RA
CG14651-RA
CG14658-RA
CG14659-RA
CG14660-RA
CG14668-RA
CG14675-RA
CG14676-RA
CG14684-RA
CG14689-RA
CG14690-RA
CG14693-RA
CG14708-RA
CG14717-RA
CG14718-RA
CG14719-RA
CG14731-RA
CG14735-RA
CG14739-RA
CG14740-RA
CG14743-RA
CG14759-RA
CG14763-RA
CG14785-RA
CG14835-RA
CG14838-RA
CG14840-RA
CG14841-RA
CG14861-RA
CG14870-RA
CG14891-RA
CG14909-RA
CG14916-RA
CG14921-RA
CG14926-RA
CG14930-RA
CG14932-RA
CG14936-RA
CG1494-RA
CG14955-RA
CG14974-RA
CG14983-RA
CG14995-RA
CG15025-RA
CG15031-RA
CG15034-RA
CG15035-RA
CG1503-RA
CG15056-RA
CG15059-RB
CG15086-RA
CG15109-RC
CG15124-RA
CG15125-RA
CG15128-RA
CG15136-RA
CG15143-RA
CG15144-RA
CG15145-RA
CG15147-RA
CG15149-RA
CG15150-RA
CG15167-RA
CG15171-RA
CG15172-RA
CG15177-RA
CG15178-RA
CG15179-RA
CG15180-RA
CG15196-RA
CG15198-RA
CG15200-RA
CG15208-RA
CG15219-RA
CG15227-RA
CG15233-RA
CG15257-RA
CG15257-RA
CG15258-RA
CG15259-RA
CG15260-RA
CG15262-RA
CG15278-RA
CG15286-RA
CG15287-RA
CG15296-RA
CG15306-RA
CG15323-RA
CG15330-RA
CG15333-RA
CG15357-RA
CG15373-RA
CG15395-RA
CG15403-RA
CG15425-RA
CG15429-RA
CG15446-RA
CG15450-RA
CG15452-RA
CG15458-RA
CG15459-RA
CG15461-RA
CG15468-RA
CG15471-RA
CG15472-RA
CG15475-RA
CG15482-RA
CG15483-RA
CG15498-RA
CG15510-RA
CG15526-RA
CG15530-RA
CG15543-RA
CG15548-RA
CG15549-RA
CG15551-RB
CG15572-RA
CG15576-RB
CG15577-RA
CG15578-RA
CG15580-RA
CG15605-RA
CG15623-RA
CG15625-RA
CG15631-RA
CG15632-RA
CG15636-RA
CG15638-RA
CG15657-RA
CG15676-RA
CG15705-RA
CG15708-RA
CG15719-RA
CG1571-RA
CG15728-RA
CG15734-RA
CG15742-RA
CG15764-RA
CG15800-RA
CG15824-RA
CG15873-RA
CG15878-RA
CG15882-RA
CG15909-RA
CG15925-RA
CG1625-RA
CG1631-RA
CG1638-RA
CG16716-RA
CG16716-RB
CG16719-RA
CG16736-RA
CG16739-RA
CG16741-RA
CG16781-RA
CG16782-RA
CG16783-RA
CG16793-RA
CG16825-RA
CG16837-RA
CG1683-RB
CG16848-RA
CG16849-RA
CG16852-RA
CG16853-RA
CG16870-RA
CG16888-RA
CG16894-RA
CG1690-RA
CG16954-RA
CG16957-RA
CG16964-RA
CG16972-RA
CG16984-RA
CG16988-RA
CG16991-RA
CG16991-RB
CG16991-RB
CG17003-RA
CG17005-RA
CG17010-RA
CG17010-RA
CG17030-RA
CG17031-RA
CG17048-RA
CG17050-RA
CG17083-RA
CG17098-RA
CG17118-RA
CG17122-RA
CG17137-RA
CG17150-RA
CG17154-RA
CG17174-RA
CG17176-RA
CG17195-RA
CG17196-RA
CG17197-RA
CG17198-RA
CG17199-RA
CG17217-RA
CG17237-RA
CG1724-RA
CG17258-RA
CG17261-RA
CG17287-RA
CG17300-RA
CG17301-RA
CG17329-RA
CG17344-RA
CG17349-RA
CG1736-RA
CG17375-RA
CG17376-RA
CG17376-RA
CG17376-RB
CG17377-RA
CG17380-RA
CG17387-RA
CG17438-RA
CG17440-RA
CG17450-RB
CG17470-RA
CG17564-RB
CG17567-RA
CG17580-RA
CG17625-RA
CG17645-RA
CG17648-RA
CG17650-RA
CG17666-RA
CG17687-RA
CG17717-RA
CG17736-RA
CG17744-RA
CG17763-RA
CG17764-RA
CG17769-RA
CG17770-RA
CG17784-RA
CG17819-RA
CG17838-RD
CG17856-RA
CG17917-RA
CG17923-RA
CG17934-RA
CG17935-RA
CG17944-RA
CG17944-RB
CG17945-RA
CG17946-RA
CG17956-RA
CG17976-RA
CG17991-RA
CG1801-RA
CG18063-RA
CG18109-RA
CG18128-RA
CG18131-RE
CG18132-RA
CG18155-RA
CG18171-RA
CG18193-RA
CG18223-RB
CG18266-RA
CG18313-RA
CG18335-RA
CG18336-RA
CG18340-RA
CG18341-RA
CG18363-RA
CG18368-RA
CG18369-RA
CG18371-RA
CG18396-RA
CG18418-RA
CG18449-RA
CG18469-RA
CG18472-RA
CG18545-RA
CG18568-RA
CG18605-RA
CG18628-RA
CG18649-RA
CG18656-RA
CG18662-RA
CG18666-RA
CG18808-RA
CG18810-RA
CG1894-RA
CG1950-RA
CG1958-RA
CG1971-RA
CG1980-RA
CG1984-RA
CG1988-RA
CG1999-RA
CG2014-RA
CG2053-RA
CG2104-RA
CG2113-RA
CG2127-RA
CG2137-RA
CG2209-RA
CG2241-RA
CG2249-RA
CG2267-RA
CG2291-RA
CG2336-RA
CG2528-RA
CG2533-RA
CG2574-RA
CG2577-RA
CG2595-RA
CG2616-RA
CG2652-RA
CG2692-RA
CG2706-RA
CG2750-RA
CG2830-RA
CG2854-RA
CG2857-RA
CG2861-RA
CG2861-RB
CG2871-RA
CG2885-RA
CG2887-RA
CG2898-RA
CG2955-RA
CG2964-RA
CG30037-RA
CG30039-RA
CG30056-RA
CG30058-RA
CG30060-RA
CG30065-RA
CG30072-RA
CG30073-RA
CG30075-RA
CG30093-RA
CG30097-RD
CG30097-RF
CG30099-RA
CG30103-RA
CG30110-RA
CG30156-RA
CG30161-RA
CG30170-RA
CG30177-RA
CG30178-RA
CG30182-RA
CG30184-RA
CG30192-RA
CG30222-RB
CG30222-RD
CG30222-RD
CG30268-RA
CG30270-RA
CG30271-RC
CG30275-RA
CG30278-RA
CG30284-RA
CG30293-RA
CG30324-RA
CG30325-RA
CG30329-RA
CG30350-RA
CG30354-RA
CG30355-RA
CG30356-RA
CG30357-RA
CG30362-RA
CG30363-RA
CG30364-RA
CG30366-RA
CG30369-RA
CG30376-RA
CG30378-RA
CG30384-RA
CG30391-RA
CG30393-RA
CG30398-RA
CG30409-RA
CG30412-RB
CG30416-RA
CG30417-RA
CG30429-RA
CG30430-RA
CG30432-RA
CG30442-RB
CG30447-RA
CG30459-RA
CG30472-RA
CG30485-RA
CG30487-RA
CG3062-RA
CG3085-RA
CG3092-RA
CG31003-RA
CG31007-RA
CG31008-RA
CG31010-RA
CG31013-RA
CG31025-RB
CG31029-RA
CG31050-RA
CG31055-RA
CG31088-RA
CG31099-RA
CG31115-RA
CG31128-RA
CG31139-RA
CG31141-RA
CG31161-RA
CG31174-RA
CG31178-RA
CG31204-RA
CG31206-RA
CG3121-RA
CG31226-RA
CG31230-RA
CG31231-RA
CG31244-RA
CG31245-RA
CG3124-RA
CG31253-RA
CG31275-RB
CG31281-RA
CG31286-RB
CG31287-RA
CG31294-RA
CG31296-RA
CG31320-RA
CG31327-RA
CG31347-RA
CG31363-RB
CG31391-RA
CG31404-RA
CG31406-RA
CG31406-RB
CG31407-RA
CG31415-RA
CG31459-RA
CG31465-RA
CG31467-RA
CG31468-RA
CG31473-RA
CG31482-RA
CG31483-RA
CG31501-RA
CG31525-RA
CG31526-RA
CG31528-RA
CG31533-RA
CG31538-RA
CG31542-RA
CG31546-RA
CG31600-RA
CG31601-RA
CG31609-RA
CG31623-RA
CG31624-RA
CG31624-RA
CG31639-RA
CG31642-RA
CG31644-RA
CG31679-RA
CG31682-RA
CG31693-RA
CG31697-RA
CG31702-RA
CG31709-RA
CG31722-RA
CG31730-RA
CG31732-RB
CG31733-RB
CG31733-RB
CG31735-RA
CG31737-RA
CG31740-RA
CG31742-RA
CG31752-RA
CG31773-RA
CG31776-RA
CG31787-RA
CG31788-RA
CG31798-RA
CG31802-RA
CG31803-RA
CG31804-RA
CG31805-RA
CG31806-RA
CG31807-RA
CG31815-RA
CG31816-RA
CG31817-RA
CG31818-RA
CG31819-RA
CG31820-RA
CG31829-RA
CG31835-RA
CG31845-RA
CG31851-RA
CG31858-RA
CG31860-RA
CG31861-RA
CG31867-RA
CG31870-RA
CG31874-RA
CG31882-RA
CG31907-RA
CG31909-RA
CG31910-RA
CG31913-RA
CG31920-RB
CG31921-RA
CG31924-RA
CG31933-RA
CG31948-RA
CG31949-RA
CG31952-RA
CG31960-RA
CG31960-RA
CG31988-RA
CG3199-RA
CG32026-RA
CG32061-RA
CG32063-RB
CG32064-RA
CG32073-RA
CG32081-RA
CG32086-RA
CG32087-RA
CG32089-RA
CG32090-RA
CG32106-RA
CG32110-RA
CG32117-RA
CG32119-RA
CG3213-RA
CG32141-RA
CG32141-RB
CG32148-RA
CG3215-RA
CG32161-RA
CG32178-RA
CG32181-RA
CG32192-RA
CG3219-RA
CG3222-RA
CG32236-RA
CG32238-RA
CG32240-RA
CG32252-RA
CG32259-RB
CG32263-RA
CG32295-RA
CG32298-RA
CG32299-RA
CG32308-RA
CG32313-RA
CG32316-RB
CG32319-RA
CG32320-RA
CG32332-RD
CG32351-RA
CG32371-RA
CG32388-RA
CG32392-RA
CG32396-RA
CG32436-RA
CG32437-RA
CG32440-RA
CG32445-RA
CG32450-RA
CG32454-RA
CG32457-RA
CG32459-RA
CG3245-RA
CG32461-RA
CG32462-RA
CG32487-RA
CG32488-RA
CG32548-RB
CG32561-RA
CG32568-RA
CG32572-RA
CG32574-RA
CG32588-RA
CG32591-RA
CG32595-RA
CG32601-RA
CG32643-RA
CG32650-RA
CG32651-RA
CG32652-RA
CG32655-RA
CG32670-RA
CG32686-RA
CG32690-RA
CG32703-RA
CG32713-RA
CG32718-RA
CG32719-RA
CG32727-RA
CG32806-RA
CG32806-RB
CG32812-RA
CG32823-RB
CG32832-RA
CG32835-RA
CG32846-RA
CG32847-RB
CG32849-RA
CG32859-RA
CG32918-RA
CG32921-RB
CG32940-RD
CG32945-RA
CG32971-RA
CG32983-RA
CG32986-RA
CG32988-RA
CG33017-RB
CG33060-RA
CG33061-RA
CG3306-RA
CG33088-RA
CG33092-RA
CG33102-RA
CG33125-RA
CG33136-RA
CG33140-RA
CG33142-RB
CG33142-RC
CG3315-RA
CG33187-RD
CG33189-RA
CG33191-RA
CG33218-RA
CG3323-RA
CG33252-RA
CG33308-RA
CG33309-RA
CG3330-RA
CG33318-RA
CG3345-RA
CG3354-RA
CG3473-RA
CG3483-RA
CG3492-RA
CG3494-RA
CG3515-RA
CG3517-RA
CG3528-RA
CG3544-RA
CG3557-RA
CG3565-RA
CG3581-RA
CG3610-RA
CG3611-RA
CG3687-RA
CG3691-RB
CG3708-RA
CG3748-RB
CG3788-RA
CG3795-RA
CG3809-RA
CG3843-RA
CG3853-RA
CG3875-RA
CG3927-RA
CG3942-RA
CG3964-RB
CG3982-RA
CG40064-RA
CG4021-RA
CG40338-RA
CG40354-RA
CG40448-RA
CG4073-RA
CG4161-RA
CG4198-RA
CG4218-RA
CG4270-RA
CG4270-RB
CG4286-RA
CG4318-RA
CG4323-RA
CG4329-RB
CG4349-RA
CG4375-RA
CG4415-RA
CG4434-RA
CG4435-RA
CG4438-RA
CG4439-RA
CG4477-RB
CG4478-RA
CG4479-RA
CG4479-RA
CG4480-RA
CG4483-RA
CG4520-RA
CG4546-RA
CG4556-RA
CG4568-RA
CG4569-RA
CG4631-RA
CG4661-RA
CG4669-RA
CG4681-RA
CG4683-RA
CG4691-RA
CG4697-RA
CG4701-RA
CG4704-RA
CG4706-RA
CG4712-RB
CG4714-RA
CG4744-RA
CG4750-RA
CG4760-RB
CG4767-RA
CG4810-RA
CG4836-RA
CG4891-RA
CG4892-RA
CG4907-RA
CG4955-RA
CG4956-RA
CG4959-RB
CG4960-RA
CG4983-RA
CG4988-RA
CG5017-RA
CG5024-RA
CG5043-RA
CG5048-RA
CG5050-RA
CG5062-RA
CG5075-RA
CG5089-RA
CG5103-RA
CG5106-RA
CG5122-RA
CG5139-RA
CG5144-RA
CG5155-RA
CG5207-RA
CG5213-RA
CG5217-RA
CG5250-RA
CG5265-RA
CG5280-RA
CG5327-RA
CG5338-RB
CG5343-RA
CG5347-RA
CG5348-RA
CG5388-RA
CG5389-RA
CG5398-RA
CG5409-RA
CG5432-RA
CG5435-RA
CG5440-RA
CG5450-RA
CG5458-RA
CG5478-RA
CG5509-RA
CG5526-RA
CG5538-RA
CG5539-RA
CG5556-RA
CG5561-RA
CG5565-RA
CG5614-RA
CG5623-RA
CG5662-RA
CG5693-RA
CG5718-RA
CG5732-RA
CG5755-RA
CG5762-RA
CG5781-RA
CG5790-RA
CG5860-RA
CG5906-RA
CG5968-RA
CG5983-RA
CG5987-RA
CG5998-RA
CG6036-RA
CG6059-RA
CG6130-RA
CG6138-RA
CG6138-RA
CG6209-RA
CG6220-RA
CG6255-RA
CG6262-RA
CG6262-RB
CG6265-RA
CG6279-RA
CG6301-RA
CG6304-RA
CG6332-RA
CG6333-RA
CG6372-RA
CG6380-RA
CG6441-RB
CG6481-RA
CG6485-RA
CG6497-RA
CG6504-RA
CG6527-RA
CG6541-RA
CG6569-RA
CG6628-RA
CG6629-RA
CG6652-RA
CG6661-RA
CG6691-RA
CG6737-RA
CG6761-RA
CG6784-RA
CG6784-RA
CG6788-RA
CG6790-RA
CG6864-RA
CG6873-RA
CG6888-RA
CG6893-RA
CG6914-RA
CG6931-RA
CG6971-RA
CG6980-RA
CG7024-RA
CG7026-RA
CG7045-RA
CG7046-RA
CG7051-RB
CG7061-RA
CG7069-RA
CG7075-RA
CG7092-RA
CG7094-RA
CG7131-RA
CG7164-RA
CG7188-RB
CG7196-RA
CG7202-RA
CG7211-RA
CG7229-RA
CG7235-RA
CG7251-RA
CG7257-RA
CG7259-RA
CG7264-RA
CG7276-RA
CG7295-RA
CG7309-RA
CG7311-RA
CG7311-RC
CG7335-RA
CG7348-RA
CG7349-RA
CG7362-RA
CG7363-RA
CG7366-RA
CG7387-RA
CG7423-RA
CG7441-RA
CG7514-RA
CG7537-RB
CG7551-RB
CG7557-RA
CG7570-RA
CG7573-RA
CG7615-RA
CG7634-RA
CG7669-RA
CG7676-RA
CG7691-RA
CG7707-RA
CG7716-RA
CG7755-RA
CG7756-RA
CG7794-RA
CG7795-RA
CG7804-RA
CG7813-RA
CG7815-RA
CG7841-RA
CG7848-RA
CG7856-RA
CG7886-RA
CG7907-RA
CG7919-RA
CG7929-RA
CG7931-RA
CG7975-RA
CG8006-RA
CG8023-RA
CG8043-RA
CG8072-RA
CG8102-RB
CG8105-RA
CG8136-RA
CG8138-RA
CG8141-RA
CG8197-RA
CG8236-RA
CG8252-RA
CG8257-RA
CG8260-RA
CG8277-RA
CG8292-RA
CG8316-RA
CG8330-RA
CG8335-RA
CG8349-RA
CG8407-RA
CG8464-RA
CG8476-RA
CG8484-RA
CG8487-RA
CG8489-RA
CG8508-RA
CG8509-RA
CG8517-RA
CG8564-RA
CG8565-RA
CG8584-RA
CG8634-RA
CG8701-RA
CG8712-RA
CG8746-RA
CG8750-RA
CG8813-RA
CG8821-RA
CG8822-RA
CG8838-RA
CG8840-RA
CG8851-RA
CG8856-RA
CG8914-RA
CG8918-RA
CG8953-RA
CG8958-RA
CG8959-RA
CG8994-RC
CG9001-RA
CG9010-RA
CG9014-RA
CG9016-RA
CG9030-RA
CG9064-RA
CG9072-RA
CG9101-RA
CG9106-RA
CG9129-RA
CG9156-RA
CG9169-RA
CG9173-RA
CG9222-RA
CG9235-RA
CG9254-RA
CG9263-RA
CG9284-RA
CG9308-RA
CG9313-RA
CG9314-RA
CG9316-RA
CG9329-RA
CG9359-RA
CG9389-RA
CG9392-RA
CG9406-RA
CG9472-RA
CG9475-RA
CG9476-RA
CG9483-RA
CG9550-RA
CG9570-RA
CG9573-RA
CG9580-RA
CG9582-RA
CG9589-RA
CG9592-RA
CG9602-RA
CG9624-RA
CG9632-RA
CG9654-RA
CG9692-RB
CG9722-RA
CG9777-RA
CG9861-RA
CG9863-RA
CG9868-RA
CG9871-RA
CG9873-RA
CG9879-RA
CG9920-RA
CG9961-RA
CG9970-RA
CG9975-RA
CR32747-RA

## Sheet: ovary-specific genes
GeneID
CG10018-RA
CG10061-RA
CG10125-RA
CG10129-RA
CG10163-RA
CG10212-RA
CG10243-RA
CG1024-RA
CG10308-RA
CG10309-RA
CG10336-RB
CG10346-RA
CG1034-RA
CG10387-RA
CG10415-RA
CG10422-RA
CG10445-RA
CG1044-RA
CG10480-RA
CG10489-RA
CG10495-RA
CG10498-RA
CG10522-RA
CG10563-RA
CG10583-RA
CG1058-RA
CG10594-RA
CG10667-RA
CG10670-RA
CG10683-RA
CG10686-RA
CG1070-RA
CG10719-RA
CG10753-RA
CG1077-RA
CG10800-RA
CG10868-RA
CG10895-RA
CG10901-RA
CG10901-RA
CG10901-RB
CG10965-RA
CG10981-RA
CG1101-RA
CG1101-RB
CG11130-RA
CG11133-RA
CG11156-RA
CG11164-RA
CG11177-RA
CG11188-RA
CG1119-RA
CG11207-RA
CG1120-RA
CG11213-RA
CG11237-RA
CG11258-RA
CG11263-RA
CG11295-RA
CG11307-RA
CG11329-RA
CG11330-RA
CG11342-RA
CG11360-RA
CG11381-RA
CG11397-RA
CG11403-RA
CG11411-RA
CG11416-RA
CG11418-RA
CG11420-RA
CG11482-RA
CG11494-RA
CG11513-RA
CG11563-RA
CG11596-RC
CG11604-RA
CG11628-RA
CG11660-RA
CG11674-RA
CG11696-RA
CG1172-RA
CG11770-RA
CG11825-RA
CG11836-RB
CG11837-RA
CG11839-RA
CG11875-RA
CG11881-RA
CG11886-RA
CG11920-RA
CG11940-RA
CG11971-RA
CG12010-RA
CG12018-RA
CG12047-RA
CG12052-RE
CG12058-RA
CG12077-RA
CG12082-RA
CG12109-RB
CG12112-RA
CG12129-RA
CG1218-RA
CG12200-RA
CG12219-RA
CG12244-RA
CG12265-RA
CG12276-RA
CG12288-RA
CG12314-RA
CG12352-RA
CG12396-RA
CG12398-RA
CG1239-RA
CG12499-RA
CG12517-RA
CG12567-RB
CG1258-RA
CG12659-RB
CG12716-RA
CG12721-RA
CG12743-RA
CG12744-RA
CG12785-RA
CG12792-RA
CG12892-RA
CG12909-RA
CG12927-RA
CG12928-RA
CG12936-RA
CG12938-RA
CG12942-RA
CG12972-RA
CG13005-RA
CG13083-RA
CG13084-RA
CG13097-RA
CG13113-RA
CG13114-RA
CG13163-RA
CG13281-RA
CG13299-RA
CG13329-RA
CG13345-RA
CG13350-RA
CG13373-RA
CG13400-RA
CG13550-RA
CG13599-RA
CG1360-RA
CG13690-RA
CG1372-RA
CG13741-RA
CG13741-RA
CG13742-RA
CG13804-RA
CG13852-RA
CG1389-RA
CG13914-RA
CG13956-RB
CG1395-RA
CG13992-RA
CG13997-RA
CG13998-RA
CG14033-RA
CG14036-RA
CG1403-RB
CG14059-RA
CG1406-RA
CG1407-RA
CG14117-RA
CG14187-RA
CG1424-RA
CG14303-RA
CG14352-RA
CG14444-RA
CG14513-RA
CG14516-RB
CG14544-RA
CG14545-RA
CG1454-RA
CG14711-RA
CG14749-RA
CG14781-RA
CG14788-RA
CG1478-RA
CG14796-RA
CG14803-RA
CG14814-RB
CG14834-RA
CG14882-RA
CG14941-RA
CG14962-RA
CG14965-RA
CG14999-RA
CG15014-RA
CG15047-RA
CG15107-RA
CG15220-RA
CG15266-RA
CG15345-RA
CG15348-RA
CG15349-RA
CG15350-RA
CG15351-RA
CG1542-RA
CG15433-RA
CG15535-RA
CG15570-RA
CG15571-RA
CG15573-RB
CG15610-RA
CG1569-RA
CG15707-RA
CG15721-RA
CG15737-RA
CG15812-RA
CG15820-RA
CG1584-RA
CG15896-RA
CG15910-RA
CG1602-RA
CG1616-RA
CG1619-RB
CG1622-RA
CG1624-RC
CG16838-RB
CG16874-RA
CG16892-RA
CG1691-RB
CG16956-RA
CG17018-RA
CG17054-RA
CG17149-RA
CG17161-RB
CG17166-RA
CG17169-RA
CG17186-RA
CG17252-RA
CG17256-RA
CG17286-RA
CG17361-RA
CG1738-RA
CG17437-RA
CG1745-RB
CG17478-RA
CG17490-RD
CG17498-RA
CG17566-RA
CG17604-RB
CG1763-RA
CG17658-RA
CG17678-RA
CG1772-RA
CG17735-RA
CG17801-RA
CG17802-RA
CG17950-RA
CG17952-RB
CG18004-RB
CG18041-RA
CG18048-RA
CG18145-RA
CG18186-RA
CG18190-RA
CG18213-RA
CG1825-RA
CG18271-RA
CG1828-RB
CG1832-RA
CG18446-RA
CG1845-RA
CG18543-RA
CG18555-RA
CG1856-RE
CG18586-RA
CG18600-RA
CG18608-RA
CG1862-RA
CG1863-RA
CG18780-RA
CG18870-RA
CG1906-RE
CG1911-RA
CG1960-RA
CG1966-RA
CG2091-RA
CG2092-RA
CG2108-RA
CG2129-RA
CG2162-RA
CG2175-RA
CG2186-RA
CG2199-RB
CG2213-RA
CG2368-RB
CG2637-RA
CG2669-RA
CG2694-RA
CG2707-RA
CG2712-RA
CG2714-RB
CG2843-RA
CG2867-RA
CG2913-RA
CG2916-RB
CG2917-RA
CG2941-RA
CG2944-RB
CG2982-RB
CG2990-RA
CG30001-RA
CG30020-RB
CG30085-RA
CG30105-RA
CG30149-RB
CG3026-RA
CG30377-RA
CG3041-RA
CG3045-RA
CG3071-RA
CG31194-RA
CG31258-RA
CG31262-RA
CG31285-RA
CG31289-RA
CG31329-RA
CG31365-RA
CG31392-RA
CG31453-RA
CG31457-RB
CG31517-RA
CG3158-RA
CG31611-RA
CG31617-RA
CG31618-RA
CG31658-RA
CG31661-RA
CG31688-RA
CG31755-RA
CG31762-RD
CG3181-RA
CG3183-RA
CG31842-RA
CG31898-RA
CG31926-RA
CG31928-RA
CG32027-RA
CG32133-RA
CG32135-RA
CG32207-RA
CG32251-RA
CG3226-RA
CG3227-RA
CG3228-RA
CG32315-RA
CG32343-RA
CG3238-RA
CG32409-RA
CG3240-RA
CG32417-RA
CG32452-RA
CG32602-RA
CG32625-RA
CG32642-RC
CG32644-RB
CG32699-RA
CG32705-RA
CG32721-RA
CG32732-RA
CG32773-RA
CG32774-RA
CG32796-RB
CG3281-RA
CG32822-RA
CG32956-RE
CG32972-RB
CG3307-RC
CG33096-RA
CG33096-RB
CG33122-RA
CG33166-RB
CG33172-RA
CG33213-RA
CG33224-RA
CG3325-RA
CG3326-RA
CG3389-RA
CG3407-RA
CG3411-RA
CG3429-RA
CG3430-RA
CG3437-RA
CG3457-RA
CG3508-RA
CG3509-RA
CG3510-RA
CG3527-RA
CG3582-RA
CG3593-RA
CG3642-RA
CG3658-RA
CG3679-RA
CG3680-RA
CG3695-RA
CG3736-RA
CG3738-RA
CG3753-RA
CG3773-RA
CG3797-RA
CG3808-RA
CG3871-RA
CG3878-RB
CG3893-RA
CG3896-RA
CG3917-RC
CG3929-RA
CG3938-RE
CG3949-RA
CG40005-RA
CG4009-RA
CG4015-RA
CG40300-RA
CG4039-RA
CG4066-RA
CG4069-RA
CG4076-RA
CG4078-RA
CG4082-RA
CG4118-RA
CG4148-RA
CG4183-RA
CG4193-RA
CG4203-RA
CG4206-RA
CG4207-RA
CG4215-RB
CG4217-RA
CG4249-RA
CG4252-RA
CG4274-RA
CG4282-RA
CG4454-RA
CG4476-RB
CG4510-RA
CG4553-RA
CG4570-RA
CG4579-RB
CG4584-RB
CG4586-RA
CG4620-RB
CG4626-RB
CG4654-RA
CG4735-RA
CG4768-RA
CG4771-RA
CG4788-RA
CG4790-RA
CG4817-RA
CG4824-RA
CG4857-RB
CG4865-RA
CG4884-RA
CG4909-RA
CG4911-RA
CG4916-RA
CG4924-RA
CG4936-RA
CG4949-RB
CG4951-RA
CG4965-RA
CG4973-RA
CG4976-RA
CG4978-RA
CG4989-RA
CG4991-RB
CG5018-RA
CG5026-RA
CG5052-RA
CG5083-RA
CG5109-RA
CG5131-RA
CG5148-RA
CG5199-RA
CG5208-RA
CG5235-RA
CG5245-RA
CG5247-RA
CG5263-RB
CG5272-RA
CG5310-RA
CG5313-RA
CG5339-RA
CG5354-RA
CG5358-RA
CG5360-RA
CG5363-RA
CG5367-RA
CG5371-RA
CG5374-RB
CG5452-RA
CG5491-RA
CG5546-RA
CG5553-RA
CG5568-RA
CG5581-RA
CG5602-RA
CG5619-RA
CG5637-RA
CG5643-RB
CG5694-RA
CG5717-RA
CG5733-RA
CG5776-RA
CG5785-RA
CG5813-RB
CG5814-RA
CG5899-RA
CG5923-RA
CG5924-RA
CG5927-RA
CG5940-RA
CG5949-RA
CG5971-RA
CG6000-RB
CG6097-RA
CG6103-RA
CG6122-RA
CG6137-RA
CG6146-RA
CG6157-RA
CG6203-RB
CG6226-RA
CG6238-RA
CG6241-RA
CG6249-RA
CG6258-RA
CG6284-RA
CG6318-RA
CG6338-RA
CG6349-RA
CG6425-RA
CG6459-RA
CG6477-RA
CG6508-RA
CG6517-RA
CG6524-RA
CG6533-RA
CG6538-RA
CG6540-RA
CG6551-RA
CG6597-RA
CG6620-RA
CG6683-RA
CG6755-RA
CG6759-RA
CG6768-RA
CG6874-RA
CG6875-RA
CG6927-RA
CG6937-RA
CG6958-RA
CG7003-RA
CG7033-RC
CG7036-RA
CG7101-RA
CG7108-RA
CG7110-RB
CG7128-RA
CG7143-RA
CG7154-RA
CG7156-RA
CG7185-RA
CG7192-RA
CG7242-RA
CG7246-RA
CG7269-RC
CG7288-RA
CG7351-RA
CG7357-RA
CG7413-RA
CG7436-RA
CG7457-RA
CG7463-RA
CG7471-RA
CG7487-RA
CG7504-RA
CG7538-RA
CG7544-RA
CG7574-RA
CG7593-RA
CG7609-RA
CG7627-RA
CG7660-RA
CG7670-RA
CG7671-RA
CG7698-RA
CG7719-RA
CG7729-RA
CG7744-RA
CG7771-RB
CG7777-RB
CG7825-RA
CG7831-RA
CG7833-RA
CG7837-RA
CG7838-RA
CG7840-RA
CG7842-RA
CG7855-RA
CG7942-RA
CG7948-RA
CG7972-RA
CG7996-RA
CG8010-RA
CG8044-RA
CG8068-RD
CG8068-RH
CG8092-RB
CG8114-RA
CG8116-RA
CG8142-RA
CG8152-RA
CG8153-RB
CG8171-RA
CG8173-RA
CG8223-RA
CG8241-RA
CG8247-RA
CG8290-RC
CG8308-RA
CG8319-RA
CG8374-RA
CG8411-RA
CG8414-RA
CG8435-RA
CG8474-RA
CG8490-RA
CG8507-RA
CG8545-RA
CG8553-RB
CG8571-RA
CG8573-RB
CG8589-RA
CG8591-RB
CG8606-RA
CG8609-RA
CG8611-RA
CG8749-RA
CG8767-RA
CG8771-RA
CG8781-RA
CG8811-RB
CG8828-RA
CG8862-RA
CG8886-RA
CG8915-RA
CG8920-RA
CG8947-RA
CG8949-RA
CG8950-RA
CG8961-RA
CG8962-RA
CG8975-RA
CG8987-RA
CG9046-RA
CG9050-RA
CG9062-RB
CG9096-RC
CG9135-RA
CG9183-RA
CG9191-RA
CG9193-RA
CG9201-RB
CG9203-RA
CG9213-RA
CG9215-RA
CG9233-RA
CG9241-RA
CG9250-RA
CG9252-RA
CG9273-RA
CG9325-RA
CG9383-RA
CG9403-RB
CG9506-RA
CG9548-RA
CG9576-RA
CG9594-RA
CG9606-RA
CG9613-RA
CG9633-RA
CG9638-RA
CG9680-RA
CG9696-RE
CG9754-RA
CG9755-RA
CG9772-RB
CG9786-RB
CG9883-RA
CG9890-RA
CG9915-RA
CG9925-RA
CG9926-RA
CG9936-RE
CG9938-RA
