# Supplementary material for: Genome-wide analysis of gene regulation mechanisms during Drosophila spermatogenesis
Source: Epigenetics Chromatin. 2018 Apr 2;11:14. doi: 10.1186/s13072-018-0183-3 (PMC5879934; doi:10.1186/s13072-018-0183-3)
Supplement: Supplementary file 7 — Additional file 7: Table 2. Direct and indirect gene targets of the proteins studied. Direct gene targets are defined as the genes that have a significant peak of a given protein within 1 kb of their TSSs and showing at least eightfold down-regulation in the corresponding mutant. Genes showing reduced expression but lacking detectable protein factor binding within such distance are referred to as indirect targets. Primary data on protein binding and expression are shown in the worksheets. [file 13072_2018_183_MOESM7_ESM.xlsx]

## Sheet: STable 2
Comr
Direct targets
Total	Dist to Comr<1kb	Dist to Can<1kb	Dist to CG9879<1kb	Dist to Mip40(wt)<1kb
232	232	125	59	164
%	100	53.8793	25.431	70.6897
Real/expected	12.5774	6.12209	4.95586	2.38386
chi-square P value	NA	9.57913e-26	5.38357e-10	1.13847e-18
Indirect targets
Total	Dist to Comr<1kb	Dist to Can<1kb	Dist to CG9879<1kb	Dist to Mip40(wt)<1kb
811	0	93	44	272
%	0	11.4673	5.4254	33.5388
Real/expected	0	1.30299	1.05727	1.13103
chi-square P value	NA	0.0700009	0.824813	0.0873254
Can
Direct targets
Total	Dist to Comr<1kb	Dist to Can<1kb	Dist to CG9879<1kb	Dist to Mip40(wt)<1kb
151	85	151	65	118
%	56.2914	100	43.0464	78.1457
Real/expected	7.08001	11.3626	8.38863	2.6353
chi-square P value	2.33502e-19	NA	5.19915e-14	9.36428e-17
Indirect targets
Total	Dist to Comr<1kb	Dist to Can<1kb	Dist to CG9879<1kb	Dist to Mip40(wt)<1kb
479	55	0	31	165
%	11.4823	0	6.47182	34.4468
Real/expected	1.44417	0	1.26119	1.16165
chi-square P value	0.0635587	NA	0.408556	0.111276
Mip40
Direct targets
Total	Dist to Comr<1kb	Dist to Can<1kb	Dist to CG9879<1kb	Dist to Mip40(wt)<1kb
436	147	153	80	436
%	33.7156	35.0917	18.3486	100
Real/expected	4.24056	3.98733	3.57568	3.37229
chi-square P value	3.89657e-21	1.01823e-20	1.9016e-09	NA
Indirect targets
Total	Dist to Comr<1kb	Dist to Can<1kb	Dist to CG9879<1kb	Dist to Mip40(wt)<1kb
547	52	46	22	0
%	9.5064	8.40951	4.02194	0
Real/expected	1.19566	0.955539	0.783773	0
chi-square P value	0.333826	0.828368	0.385213	NA
Expected value	0.079	0.088008	0.0513151	0.296534
%	7.95075	8.8008	5.13151	29.6534
NA - not applicable

## Sheet: Comr data
Gene	Distance to Comr peak, bp	Distance to Can peak, bp	Distance to Mip40 peak, bp	Distance to CG9879 peak, bp	log2(comr/wt)	significant
CG31025-RB	1	1	1	39	-9.40338	yes
CG13580-RA	1	1	1	1	-9.0203	yes
CG4218-RA	1	1	1	5771	-8.62166	yes
CG31025-RA	1	1	1	39	-7.69707	yes
CG12861-RA	1	1	181	1146	-6.19191	yes
CG17287-RA	1	1	4417	67518	-5.92417	yes
CG31275-RB	1	1	1	264	-5.13314	yes
CG1108-RA	1	1	1	97	-4.59223	yes
CG31639-RA	1	1	1	1	-4.47673	yes
CG17377-RA	1	21	21	21	-4.31923	yes
CG31639-RB	1	1	1	1	-4.20667	yes
CG31226-RA	1	6523	2343	1	-4.0384	yes
CG31226-RB	1	6523	2343	1	-4.00326	yes
CG17376-RB	1	1	1	1	-3.38778	yes
CG17376-RA	1	1	1	1	-3.30877	yes
CG6628-RA	1	3074	1	35336	-3.12597	yes
CG17377-RB	1	1	1	1	-3.90053	yes
CG31730-RA	1	61	1	28388	-4.19644	yes
CG3565-RA	1	6038	1	33901	-7.41189	yes
CG31468-RA	1	1	1	3720	-9.13625	yes
CG32459-RA	1	1	1	202348	-5.43478	yes
CG30362-RA	1	1	1	1	-4.90407	yes
CG18449-RA	1	1	1	633	-3.81666	yes
CG12192-RA	1	429	172	3154	-5.63781	yes
CG4631-RA	1	1387	6442	18464	-4.37686	yes
CG42393-RA	1	1	1	320	-3.36868	yes
CG7969-RA	1	1	1	73922	-7.57804	yes
CG32988-RA	1	252	1	604	-6.62363	yes
CG31910-RA	1	16	2823	52356	-6.37837	yes
CG13245-RA	1	1	288	1	-7.09669	yes
CG33271-RA	1	1	1	4241	-3.03727	yes
CG14909-RA	1	149262	1	31445	-8.75082	yes
CG31798-RA	1	134017	3121	150190	-6.73697	yes
CG17856-RA	1	9	336	9885	-4.08677	yes
CG18682-RA	1	4345	1777	3881	-3.21978	yes
CG11373-RA	1	6743	1	16144	-6.96242	yes
CG14540-RA	1	3586	3586	1	-11.2379	yes
CG13340-RA	1	1	1	5305	-4.18167	yes
CG3982-RA	1	1	3304	911	-3.47282	yes
CG17935-RA	1	1	1	472	-4.31373	yes
CG14355-RA	1	1	1	51978	-8.73938	yes
CG2225-RF	1	1	1	11029	-4.32939	yes
CG13405-RA	1	#N/A	1847	1847	-8.11781	yes
CG12681-RA	1	70969	340	71583	-4.64272	yes
CG15605-RA	1	30925	4684	98685	-8.12151	yes
CG15418-RA	1	1	1	1	-4.48221	yes
CG33125-RA	1	1	1	67559	-7.20297	yes
CG13694-RA	1	338	53	43294	-3.33573	yes
CG14736-RB	1	1	1	79048	-7.69088	yes
CG14675-RA	1	1	3297	48918	-5.13408	yes
CG15927-RA	1	20230	729	25766	-3.13768	yes
CG12620-RA	1	38157	109	177787	-3.15143	yes
CG32846-RA	1	1	1958	452	-4.76345	yes
CG15178-RA	1	161	1654	161	-6.32134	yes
CG8102-RA	1	1	1	22844	-8.47855	yes
CG4375-RA	1	2529	1	49368	-5.42266	yes
CG3779-RA	1	1	1	1373	-3.41423	yes
CG31924-RB	1	17047	637	13225	-7.4381	yes
CG31948-RB	1	1	1	127269	-7.07118	yes
CG15767-RA	1	78840	20	73088	-5.39651	yes
CG14297-RA	1	52836	1	18430	-7.39577	yes
CG17030-RA	1	1	1	35091	-6.99409	yes
CG6262-RC	1	1149	6912	25542	-6.65579	yes
CG6614-RA	1	1	1	13463	-4.4285	yes
CG7756-RA	1	1	1	190692	-10.1408	yes
CG34241-RA	1	587	191	67249	-9.14364	yes
CG30430-RA	1	1	409	1	-4.58457	yes
CG1958-RA	1	140284	65197	99901	-4.56522	yes
CG10164-RA	1	1	1	145	-8.24957	yes
CG13186-RA	1	93288	3345	34006	-8.8871	yes
CG30039-RA	1	80818	10190	4486	-10.1087	yes
CG33252-RA	2	175408	14956	98882	-4.49579	yes
CG15892-RA	2	1	2	87289	-3.51636	yes
CG3524-RA	5	140	140	585	-3.44581	yes
CG31948-RA	7	1	7	127205	-5.88503	yes
CG9632-RA	10	1	12349	11537	-7.5985	yes
CG13008-RA	14	14	1	10806	-7.45659	yes
CG4538-RA	17	1	1	17	-4.33895	yes
CG4546-RA	22	22	1	1	-7.6298	yes
CG2830-RA	23	1	1	23	-6.09082	yes
CG15572-RA	23	23	23	120767	-3.08226	yes
CG4306-RA	24	1	24	90947	-5.27943	yes
CG14926-RA	31	1	1	31	-8.51462	yes
CG12819-RA	31	31	209	1	-5.78746	yes
CG15598-RA	32	51862	662	7945	-4.32517	yes
CG12860-RA	36	36	320	36	-13.0381	yes
CG14609-RA	37	1	1	19330	-5.52533	yes
CG9455-RA	45	87438	45	87438	-4.01703	yes
CG7931-RA	45	45	45	200	-4.07307	yes
CG1774-RA	53	53	53	53	-3.65111	yes
CG8136-RB	53	38591	1	61239	-6.48923	yes
CG8840-RA	55	4213	2178	2566	-4.1639	yes
CG30074-RA	56	1579	56	9260	-3.72673	yes
CG15590-RA	65	65	290	1	-3.27479	yes
CG12126-RA	70	1	3530	23155	-7.98023	yes
CG3213-RA	71	1	3934	17734	-9.84871	yes
CG8517-RA	72	1	8948	72	-5.14957	yes
CG30103-RA	77	35532	47	12820	-6.39844	yes
CG5164-RA	77	13770	10418	21327	-3.27248	yes
CG12309-RA	86	1	1	13133	-3.97838	yes
CG1138-RA	86	10498	1	6814	-5.36548	yes
CG5137-RA	89	82	2014	2671	-3.55853	yes
CG13229-RA	90	1	15868	23142	-3.30592	yes
CG31551-RA	93	7811	3718	51319	-5.12975	yes
CG12020-RA	98	12955	690	40907	-4.0277	yes
CG3354-RA	104	1315	1315	2439	-7.44671	yes
CG33489-RA	114	114	114	4632	-7.61818	yes
CG32026-RA	117	20	117	1	-8.52666	yes
CG10252-RA	126	126	1	126	-8.47161	yes
CG5398-RA	136	42	421	98558	-4.99376	yes
CG6304-RA	138	138	1	128883	-4.54995	yes
CG15180-RA	143	143	1	17651	-5.45008	yes
CG15149-RA	148	1	1	1	-5.02466	yes
CG2736-RA	153	42845	5296	59063	-7.4348	yes
CG7363-RA	161	1979	3806	101695	-10.1699	yes
CG7813-RA	169	7446	563	169	-7.8621	yes
CG9660-RC	174	14951	1	25582	-6.33149	yes
CG17003-RA	176	105749	176	226998	-4.117	yes
CG13829-RA	180	15456	474	125727	-3.01992	yes
CG16758-RF	196	196	196	196	-5.2649	yes
CG14739-RA	200	8612	200	87734	-9.23573	yes
CG6541-RA	202	41280	202	10867	-9.53438	yes
CG2397-RA	206	29154	1	206	-4.045	yes
CG31279-RA	207	52966	2598	18716	-5.63157	yes
CG30365-RA	212	363	363	5471	-6.44155	yes
CG34169-RA	222	222	32	91831	-4.78647	yes
CG3687-RA	226	17617	226	20174	-3.32156	yes
CG32445-RA	238	206	1152	27977	-5.92404	yes
CG31459-RA	245	13	1	6241	-7.97281	yes
CG9027-RD	248	60119	248	59119	-3.16283	yes
CG14801-RC	250	80538	250	53555	-4.33015	yes
CG5050-RA	253	253	253	2588	-6.32672	yes
CG15800-RA	256	13173	5972	70519	-4.44867	yes
CG15549-RA	259	14421	2535	52652	-5.3619	yes
CG31851-RA	265	2226	265	26223	-3.21402	yes
CG31523-RD	265	40887	465	40887	-6.70343	yes
CG34177-RA	271	271	1	37998	-4.64077	yes
CG8292-RA	276	4764	1	4764	-6.49304	yes
CG14735-RA	325	7067	325	71662	-7.79998	yes
CG30364-RA	326	326	326	4505	-4.30566	yes
CG3942-RA	332	3785	643	52278	-6.93162	yes
CG17769-RA	339	14847	132	1318	-9.53	yes
CG9261-RC	350	1	1	1	-3.27445	yes
CG2127-RA	351	159	351	1	-8.10032	yes
CG5539-RA	354	1	445	56901	-7.61048	yes
CG13137-RA	355	23845	355	45234	-3.67166	yes
CG15468-RA	359	156289	4665	4956	-3.69098	yes
CG32064-RA	377	272	706	706	-4.82205	yes
CG14354-RA	384	17787	384	1259	-5.89864	yes
CG4836-RC	403	403	24344	739	-5.74887	yes
CG4836-RA	403	403	24344	739	-5.23581	yes
CG10348-RA	409	1	1	20805	-5.11534	yes
CG5089-RA	413	413	413	13601	-5.45042	yes
CG17176-RA	413	413	637	19367	-9.86566	yes
CG32061-RA	424	761	761	761	-5.62564	yes
CG7969-RB	425	251	425	71666	-8.47498	yes
CG32391-RA	432	18136	125	67080	-4.28917	yes
CG31787-RA	433	9236	2796	148640	-4.1997	yes
CG31960-RA	438	15779	267	698	-6.7399	yes
CG32719-RA	442	898	10200	78016	-4.63779	yes
CG8634-RA	445	4664	1	43069	-3.55596	yes
CG34168-RA	454	454	454	15071	-4.52994	yes
CG5103-RA	460	97307	460	62760	-3.65204	yes
CG16837-RA	462	852	462	18732	-4.34259	yes
CG17567-RA	479	1	1	1	-4.69247	yes
CG17567-RD	479	1	1	1	-4.41151	yes
CG17567-RB	479	1	1	1	-3.44965	yes
CG12516-RA	485	1	1	20292	-7.52321	yes
CG10838-RA	493	1	1	1171	-7.87462	yes
CG5614-RA	497	53718	1	65840	-10.0532	yes
CG10947-RA	505	29588	505	45903	-6.14718	yes
CG7975-RA	512	1	512	38892	-3.57651	yes
CG32063-RB	525	33	33	33	-6.26162	yes
CG13164-RA	528	528	4228	11298	-8.78338	yes
CG6188-RA	534	7673	197	39290	-4.40144	yes
CG17666-RB	547	33811	4259	5183	-8.0374	yes
CG18662-RA	549	93156	2870	11170	-5.07696	yes
CG7329-RA	560	51056	5600	48434	-6.06763	yes
CG4323-RA	565	345	23	565	-5.06003	yes
CG9526-RB	589	40951	31979	103113	-3.6003	yes
CG6084-RB	591	3814	1	35456	-3.31308	yes
CG1158-RA	592	221	816	49300	-4.06454	yes
CG3843-RA	613	18390	613	2570	-8.87362	yes
CG31686-RA	617	617	617	44539	-3.19505	yes
CG4697-RA	623	30	30	1695	-6.86084	yes
CG4398-RA	636	3424	1950	58892	-3.97855	yes
CG31663-RA	645	43273	1	128556	-3.0873	yes
CG4479-RA	650	60	650	650	-5.72455	yes
CG5561-RA	654	16237	1447	14035	-8.82751	yes
CG13030-RB	656	5514	5150	15859	-6.63404	yes
CG4836-RD	657	261	24090	485	-4.05334	yes
CG17301-RA	661	661	661	68379	-6.00609	yes
CG31445-RA	665	25524	665	6901	-3.86854	yes
CG13747-RA	674	1	8945	64569	-6.83416	yes
CG30048-RA	687	40603	833	40603	-4.03274	yes
CG11591-RA	687	1551	962	44743	-3.79233	yes
CG33054-RB	695	1252	1	83211	-4.4953	yes
CG18641-RA	698	4406	4146	122678	-5.48024	yes
CG13029-RC	703	7056	4721	17401	-3.05139	yes
CG11527-RA	705	73748	16606	82096	-3.71953	yes
CG7716-RA	709	79878	2570	41260	-8.70043	yes
CG1288-RA	719	5535	4454	11884	-9.77586	yes
CG7140-RB	721	44486	6411	25671	-9.8157	yes
CG7345-RA	728	6919	728	51763	-4.83908	yes
CG4983-RA	735	1	2006	9855	-10.5208	yes
CG17349-RA	741	157699	20048	173872	-5.69591	yes
CG9463-RA	746	63140	9645	19892	-4.50298	yes
CG32983-RA	765	1	1	1	-5.841	yes
CG12902-RB	804	2186	804	39777	-5.65497	yes
CG13168-RC	806	19111	1	3282	-8.24576	yes
CG30366-RB	812	942	1	1316	-8.10546	yes
CG31682-RA	821	2256	404	48618	-7.84536	yes
CG32987-RA	827	575	383	1666	-4.34474	yes
CG15471-RB	841	20840	81	13809	-3.9036	yes
CG4480-RA	843	8389	4073	8389	-9.17911	yes
CG32006-RA	844	109026	844	#N/A	-5.28981	yes
CG15177-RA	850	850	3075	1012	-5.87847	yes
CG42321-RI	853	8983	2264	91448	-5.76663	yes
CG42321-RP	853	8983	2264	91448	-5.49766	yes
CG15471-RC	859	20858	99	13827	-6.37947	yes
CG32371-RA	887	126733	887	8571	-8.55486	yes
CG4691-RA	911	1471	1	1	-8.57967	yes
CG15394-RB	919	35948	13344	4121	-3.32552	yes
CG6806-RA	924	283	283	68618	-3.11508	yes
CG6569-RC	929	1167	1167	6795	-3.13373	yes
CG33340-RA	934	1	1	91545	-6.72641	yes
CG2201-RE	940	4452	1559	4054	-3.115	yes
CG10834-RA	961	1250	961	5520	-7.73911	yes
CG31128-RA	968	46352	1	53377	-7.88144	yes
CG9389-RA	978	21900	1826	10803	-3.9559	yes
CG13544-RA	985	1	1586	1740	-9.32678	yes
CG15623-RA	990	19	19	116038	-7.24531	yes
CG6083-RA	1006	2070	1153	37200	-7.13871	yes
CG12256-RA	1024	568	720	49242	-3.89566	yes
CG13039-RA	1046	16469	439	439	-7.24717	yes
CG8364-RB	1055	82006	9002	5674	-7.34676	yes
CG17261-RA	1062	1	67	67	-7.41042	yes
CG10175-RA	1069	25648	7811	25422	-3.33949	yes
CG6404-RB	1070	1320	1070	12992	-3.10407	yes
CG15167-RA	1081	23578	1829	2477	-5.5003	yes
CG17154-RA	1084	39968	1084	27868	-4.40067	yes
CG10120-RA	1085	53849	9751	85466	-5.47282	yes
CG3841-RA	1100	8993	9158	24986	-5.99885	yes
CG6715-RA	1101	112462	4469	34566	-4.50049	yes
CG9130-RA	1114	1058	367	1058	-5.94954	yes
CG31677-RA	1125	40443	4785	35330	-5.84844	yes
CG2528-RB	1126	2428	1126	1843	-5.07034	yes
CG17629-RA	1126	#N/A	1126	#N/A	-3.6302	yes
CG6569-RB	1151	1389	1389	7017	-3.4646	yes
CG11064-RA	1156	#N/A	1156	6555	-3.5705	yes
CG18369-RA	1163	1	2710	34526	-4.3232	yes
CG15031-RA	1168	22810	1168	170435	-5.95887	yes
CG9279-RB	1171	736	736	24379	-6.10001	yes
CG34175-RA	1178	16794	83	15147	-7.46699	yes
CG17666-RA	1253	31832	2280	7162	-6.72446	yes
CG12327-RA	1260	2080	1193	160675	-6.39987	yes
CG15283-RA	1267	10390	412	40637	-7.17855	yes
CG1629-RA	1305	167616	1305	27185	-3.54567	yes
CG11450-RB	1307	2215	1115	22900	-4.11282	yes
CG31958-RA	1311	16652	1	1	-4.77718	yes
CG14448-RA	1312	2828	2828	269985	-8.22425	yes
CG9284-RA	1322	45827	1021	6844	-3.38119	yes
CG9970-RA	1336	185	852	1044	-8.23477	yes
CG10014-RA	1360	1	205	45289	-5.72041	yes
CG8701-RA	1385	1193	585	347	-8.74835	yes
CG10660-RA	1388	21640	1	111430	-7.14412	yes
CG32086-RA	1394	761	761	1862	-7.2763	yes
CG8732-RI	1420	36209	1156	104473	-3.28789	yes
CG30048-RB	1455	39835	1601	39835	-5.02456	yes
CG6691-RA	1456	2307	2307	21335	-7.80955	yes
CG8654-RA	1461	59828	876	31968	-5.71759	yes
CG2512-RA	1473	1473	1	1974	-3.24836	yes
CG31609-RB	1474	29065	423	52726	-6.42989	yes
CG17764-RA	1474	5683	1151	5683	-4.33566	yes
CG4357-RA	1475	79997	1475	210079	-3.36921	yes
CG32181-RA	1481	1015	1002	1787	-7.71499	yes
CG5017-RA	1500	387	1500	90233	-4.55005	yes
CG32081-RA	1509	1880	3076	37814	-3.57496	yes
CG33287-RB	1536	38694	4286	1	-6.9709	yes
CG4994-RB	1545	29056	712	1040	-4.11513	yes
CG34389-RA	1552	52104	902	3826	-3.38936	yes
CG10969-RA	1556	31529	1977	7465	-7.96071	yes
CG8204-RA	1563	30995	70	111461	-3.38975	yes
CG6081-RA	1573	6823	6016	10235	-3.18455	yes
CG32986-RA	1580	1	1418	2701	-5.99535	yes
CG32651-RA	1583	1	1	1	-3.15637	yes
CG7075-RA	1587	64	64	110612	-4.19787	yes
CG15086-RF	1593	42573	495	83504	-3.04731	yes
CG11387-RA	1609	97202	9782	17824	-3.66	yes
CG11719-RA	1617	1	1997	7084	-4.12605	yes
CG7100-RC	1624	19993	1624	34324	-4.10519	yes
CG9780-RA	1637	41269	1	1	-3.16643	yes
CG11630-RA	1670	20138	1670	11239	-3.98854	yes
CG13334-RA	1671	34449	917	3467	-5.83996	yes
CG15395-RB	1696	41817	1696	25413	-3.48612	yes
CG3829-RA	1726	53428	1271	48480	-4.36758	yes
CG34238-RA	1733	8213	601	37570	-5.83738	yes
CG17380-RB	1738	20319	1234	3048	-4.97436	yes
CG1264-RA	1744	50119	1797	10793	-6.1647	yes
CG2304-RA	1745	183517	597	197097	-4.47896	yes
CG2304-RD	1745	183517	597	197097	-3.1794	yes
CG30355-RA	1748	32660	1748	108022	-3.70774	yes
CG32461-RA	1751	40794	1383	103121	-3.18024	yes
CG10764-RA	1755	4434	1496	20105	-4.2442	yes
CG34042-RB	1757	63588	4576	63588	-3.68761	yes
CG31483-RA	1766	5163	4859	4859	-7.34224	yes
CG15862-RE	1769	1769	1137	18914	-5.26097	yes
CG31949-RA	1786	1027	1027	10667	-7.6714	yes
CG9722-RA	1790	1790	1790	53808	-7.6051	yes
CG17118-RA	1790	1	1	6741	-3.93205	yes
CG6996-RA	1792	37302	1151	9571	-3.36769	yes
CG3215-RA	1828	2024	1445	2167	-6.65132	yes
CG18109-RA	1873	6641	533	37496	-10.6249	yes
CG2291-RA	1885	1732	5345	21340	-8.83979	yes
CG5556-RA	1894	14997	2687	15275	-7.76029	yes
CG17876-RA	1897	33187	6946	100947	-6.02076	yes
CG32945-RA	1903	8904	1961	42940	-6.8067	yes
CG9453-RA	1921	90461	2092	90461	-3.20512	yes
CG6255-RA	1927	37847	5039	96078	-5.55238	yes
CG13872-RA	1954	87125	2564	67016	-5.86993	yes
CG30182-RA	1966	954	954	96728	-3.39485	yes
CG8838-RA	1979	1	864	55486	-8.64024	yes
CG32444-RA	1998	1	157	30412	-3.94395	yes
CG11374-RB	2024	13152	1413	11963	-3.77654	yes
CG10345-RA	2035	145836	2757	78587	-3.60889	yes
CG11362-RA	2035	30814	35459	52784	-3.80419	yes
CG34368-RC	2043	7809	3134	14143	-3.69012	yes
CG32306-RD	2060	23361	9050	1046	-3.94875	yes
CG2574-RA	2066	29	29	29	-4.97238	yes
CG33302-RA	2082	94505	1504	54960	-3.04587	yes
CG33060-RA	2105	12192	1	4716	-6.3518	yes
CG6497-RA	2118	43538	1	225467	-6.45124	yes
CG34431-RA	2138	23173	1662	1662	-5.0139	yes
CG32192-RB	2182	1953	1095	1953	-3.39704	yes
CG32106-RA	2184	28117	588	10877	-7.9327	yes
CG4608-RC	2201	2793	1092	2214	-3.63412	yes
CG10841-RA	2209	13742	10950	13997	-9.95152	yes
CG32832-RA	2212	1	1	4302	-3.21315	yes
CG32388-RA	2228	11573	857	4518	-3.13841	yes
CG17177-RA	2234	3170	933	88826	-5.94492	yes
CG14106-RA	2253	5842	396	1866	-5.9655	yes
CG32137-RA	2260	21348	470	62864	-4.93076	yes
CG32053-RA	2263	71201	4484	51890	-4.25319	yes
CG17010-RA	2273	22608	1	46706	-6.27173	yes
CG1724-RA	2298	151785	618	28131	-6.6778	yes
CG31772-RA	2313	3253	988	25576	-4.608	yes
CG13167-RA	2314	15821	1363	2175	-10.2765	yes
CG8953-RA	2328	151705	2328	29002	-5.72794	yes
CG33664-RA	2329	35855	1	1	-5.50831	yes
CG8062-RA	2354	157792	12135	27110	-3.42984	yes
CG1338-RB	2371	4353	4353	3500	-3.10207	yes
CG8285-RA	2383	6104	6104	415	-4.15478	yes
CG5762-RA	2391	1164	1164	90088	-10.2997	yes
CG32462-RA	2405	2405	1180	204911	-6.68912	yes
CG11816-RA	2414	446167	11945	95868	-3.68207	yes
CG13171-RA	2424	35089	2424	35089	-6.02879	yes
CG9129-RA	2430	1	1	1	-8.79744	yes
CG30448-RA	2447	74320	141	79821	-3.39044	yes
CG9637-RA	2456	15421	1463	6818	-3.59231	yes
CG2652-RA	2471	108263	2471	113117	-6.98702	yes
CG42448-RA	2474	2474	2306	23919	-7.1669	yes
CG6140-RA	2503	109166	2503	46764	-6.73428	yes
CG14982-RB	2507	39226	2196	49183	-5.95225	yes
CG34312-RA	2529	2529	2529	13162	-6.01445	yes
CG42390-RD	2544	60813	2544	57398	-3.64812	yes
CG12395-RA	2559	2559	2559	10266	-6.96362	yes
CG15711-RA	2564	1089	9594	28224	-8.49328	yes
CG32319-RA	2573	95813	467	2573	-5.66013	yes
CG11629-RA	2592	201	201	7742	-4.865	yes
CG33333-RA	2597	13945	5787	20574	-5.55776	yes
CG10185-RA	2633	65896	15788	62937	-6.06843	yes
CG8918-RA	2635	1	2635	1540	-6.24127	yes
CG31179-RA	2689	69629	2111	63423	-3.87538	yes
CG15527-RA	2707	2707	51	16340	-4.84666	yes
CG4478-RA	2713	1	1	2713	-9.45446	yes
CG7052-RB	2724	8295	3390	120046	-3.96493	yes
CG31952-RA	2749	1365	438	3247	-4.25414	yes
CG15429-RA	2750	81204	1	4208	-6.74874	yes
CG31281-RA	2770	174192	4756	4980	-3.84123	yes
CG5695-RD	2807	24437	1	1	-4.90741	yes
CG32713-RA	2808	18813	2627	34908	-4.41623	yes
CG32454-RA	2816	42475	1847	216572	-5.77775	yes
CG34170-RA	2830	2830	2134	45594	-9.99673	yes
CG31320-RA	2942	8401	284	10111	-5.26645	yes
CG12426-RB	2969	11895	478	50177	-6.45659	yes
CG31029-RA	2975	1	2975	177	-9.64322	yes
CG34021-RA	2982	2982	2679	166	-3.51224	yes
CG14744-RB	2983	3376	2133	137306	-4.62238	yes
CG15278-RA	3004	4343	27	4343	-6.90075	yes
CG34432-RA	3040	3040	125	22672	-5.25524	yes
CG8295-RC	3053	2717	1317	8675	-4.2457	yes
CG32718-RB	3060	43889	42009	3060	-8.54788	yes
CG1131-RB	3078	2919	3078	7998	-3.94768	yes
CG34392-RC	3092	172186	3092	40787	-3.04183	yes
CG17300-RA	3117	54801	2140	8548	-3.18833	yes
CG7574-RA	3127	10216	3127	57805	-3.72355	yes
CG14380-RA	3137	2979	3137	264882	-6.32815	yes
CG17580-RA	3161	3161	3161	29606	-5.96839	yes
CG10909-RA	3178	90972	6255	57226	-5.03503	yes
CG30429-RA	3205	#N/A	2213	2213	-4.58048	yes
CG13723-RA	3239	33042	73	214971	-5.19056	yes
CG9929-RA	3257	5	3257	48880	-3.63595	yes
CG33061-RB	3287	13374	299	3534	-5.92309	yes
CG18173-RA	3296	18377	1	18377	-4.74834	yes
CG17216-RA	3305	114666	6673	32362	-6.41358	yes
CG15172-RA	3319	3624	1159	30041	-4.74794	yes
CG7551-RB	3326	115984	1	53582	-6.50039	yes
CG32437-RA	3330	22003	222	74739	-9.93934	yes
CG33704-RA	3333	72351	21774	53515	-9.03141	yes
CG8430-RB	3334	47734	4308	7630	-4.35038	yes
CG11666-RA	3389	33956	27068	64433	-6.18525	yes
CG4520-RA	3394	88869	2747	54840	-8.10143	yes
CG34389-RD	3423	128350	2925	1	-3.43481	yes
CG7910-RA	3455	19702	17852	35339	-3.70784	yes
CG15109-RE	3480	81525	1251	1	-3.73782	yes
CG33484-RC	3502	25492	577	4543	-4.59886	yes
CG13488-RA	3516	19203	3516	93802	-3.75379	yes
CG7634-RA	3517	8494	6219	10468	-8.75029	yes
CG8981-RA	3568	38660	1	100348	-4.79513	yes
CG5610-RA	3569	58819	3569	65844	-4.13832	yes
CG12184-RA	3591	316	316	70694	-3.0791	yes
CG34127-RA	3592	13031	2428	2428	-6.43288	yes
CG15482-RA	3610	1	4392	4392	-3.05031	yes
CG2267-RA	3613	16446	142	2550	-4.5659	yes
CG14995-RC	3623	56575	11026	99767	-5.71083	yes
CG14995-RD	3623	56575	11026	99767	-3.24528	yes
CG4233-RB	3624	149584	6098	22245	-5.61952	yes
CG14069-RA	3626	62785	3626	21876	-5.40413	yes
CG5445-RB	3670	99682	2952	2683	-3.29646	yes
CG17268-RA	3683	174	1726	47197	-3.59538	yes
CG14011-RA	3691	22963	12464	13379	-6.13272	yes
CG5075-RA	3759	3759	3105	3742	-9.15069	yes
CG17119-RA	3836	82946	2460	21935	-3.28784	yes
CG6225-RA	3841	7104	7104	19258	-4.67235	yes
CG34433-RA	3857	3857	438	23489	-4.53857	yes
CG11870-RA	3882	42792	3882	41609	-4.50107	yes
CG7068-RA	3945	7074	4611	118825	-3.32177	yes
CG3752-RA	4030	10182	4925	60354	-3.32268	yes
CG15841-RA	4051	46125	4051	15712	-7.42832	yes
CG17645-RA	4124	6982	4124	55656	-11.5758	yes
CG32052-RB	4150	11395	3029	41570	-4.97979	yes
CG1287-RA	4189	4002	1134	1510	-8.65699	yes
CG13044-RA	4240	40071	66	22556	-5.50216	yes
CG4761-RA	4247	4247	113	46212	-5.53814	yes
CG7004-RC	4255	47114	2909	4255	-3.59881	yes
CG4525-RA	4258	59148	4258	71270	-4.83382	yes
CG13633-RA	4365	48079	551	15557	-3.1908	yes
CG2595-RA	4472	19566	1	974	-5.06058	yes
CG30161-RA	4475	4475	78	55812	-3.137	yes
CG15556-RA	4491	6534	6534	4597	-3.63385	yes
CG5388-RA	4558	32504	1288	5303	-8.20958	yes
CG17378-RB	4613	22254	1374	22254	-3.1607	yes
CG14835-RA	4614	67105	1	5082	-8.76235	yes
CG3610-RA	4621	41062	5287	82885	-5.48438	yes
CG11714-RA	4630	51760	131	1	-8.77188	yes
CG14128-RA	4708	7840	1020	30360	-8.03613	yes
CG32240-RA	4713	36879	427	51735	-8.54049	yes
CG31623-RA	4742	17539	1574	45221	-7.29373	yes
CG17687-RA	4742	19915	11470	15236	-4.26725	yes
CG34181-RA	4745	4011	1499	80037	-7.57215	yes
CG4799-RA	4773	91814	1	52269	-3.15405	yes
CG12592-RA	4797	4797	2804	4975	-4.60008	yes
CG31501-RA	4820	15220	1	14798	-6.90616	yes
CG1257-RA	4839	4398	5191	12947	-5.60644	yes
CG6589-RA	4842	36744	2656	19567	-4.30872	yes
CG2171-RC	4855	1	4855	2057	-5.12993	yes
CG12343-RA	4873	3595	8166	15262	-3.39827	yes
CG42316-RC	4881	140023	4881	54778	-3.36891	yes
CG14660-RA	4888	19574	704	4547	-6.23968	yes
CG8665-RA	4894	16593	8088	35205	-6.28455	yes
CG9412-RD	4907	2878	19901	1664	-5.18999	yes
CG15196-RA	4913	194999	4371	37618	-6.8042	yes
CG13989-RA	4952	4952	4721	4952	-4.90473	yes
CG1494-RA	4971	69770	19408	53228	-6.589	yes
CG14154-RB	4982	1247	10209	22206	-4.98983	yes
CG14676-RA	5024	1417	1417	66076	-6.7255	yes
CG4988-RA	5039	26398	5039	31570	-4.07277	yes
CG16964-RA	5098	110966	339	27723	-8.89333	yes
CG2171-RA	5179	89	5179	2381	-6.65625	yes
CG30268-RB	5191	62390	5562	21247	-7.5621	yes
CG17344-RA	5205	47542	1	5205	-4.99636	yes
CG8508-RA	5216	5058	5216	266961	-7.6269	yes
CG34204-RA	5239	38943	4363	1	-9.8747	yes
CG5122-RA	5241	30228	171	19400	-11.1992	yes
CG31533-RA	5252	214	214	57270	-9.41036	yes
CG4090-RA	5253	20708	5682	20708	-4.25163	yes
CG13947-RA	5273	50769	1	50593	-5.21586	yes
CG8368-RB	5301	62488	23613	51019	-7.33121	yes
CG33992-RA	5355	3378	1074	101856	-4.43168	yes
CG17146-RA	5413	4944	3445	143308	-4.37956	yes
CG33936-RC	5453	1	112	672	-4.72498	yes
CG5399-RA	5456	138253	5456	5456	-3.86766	yes
CG1365-RA	5509	6429	115	1167	-3.24724	yes
CG12000-RA	5527	11918	5768	36263	-4.27815	yes
CG34318-RB	5554	11871	5666	67361	-3.74533	yes
CG30293-RA	5610	1611	6351	4041	-4.34964	yes
CG34173-RA	5616	21594	492	18242	-7.94816	yes
CG31231-RA	5625	5625	716	6781	-5.97536	yes
CG8746-RA	5642	79668	4114	220706	-9.43759	yes
CG8641-RA	5646	24459	4131	73403	-4.4216	yes
CG12446-RA	5647	#N/A	1	12737	-7.42216	yes
CG14395-RA	5669	2118	1636	28902	-3.87056	yes
CG15400-RB	5675	43930	7225	39295	-5.8167	yes
CG8799-RA	5764	5764	8785	186510	-5.1167	yes
CG3698-RA	5804	10854	921	22114	-6.23733	yes
CG6433-RB	5814	6479	250	41974	-9.39355	yes
CG33291-RA	5816	4976	469	22399	-3.76236	yes
CG12438-RA	5889	46831	106	3583	-7.50774	yes
CG33937-RA	5914	404	172	211	-5.06126	yes
CG7235-RA	5939	5425	100	4120	-3.55889	yes
CG12313-RA	5961	10635	10635	10635	-9.2124	yes
CG4810-RA	5979	1	1	17914	-8.14829	yes
CG2331-RC	6000	30151	11981	16483	-4.0388	yes
CG6163-RA	6001	105482	25919	13463	-4.44131	yes
CG4832-RC	6002	6152	2799	106928	-4.24409	yes
CG2224-RA	6015	6614	420	6455	-4.10375	yes
CG16965-RA	6025	76928	5276	6025	-3.96409	yes
CG17941-RA	6027	12592	6162	6162	-4.68455	yes
CG5315-RC	6035	63	221	44451	-3.68117	yes
CG15498-RA	6080	1	27608	65360	-6.39382	yes
CG7251-RA	6081	30261	5166	6081	-8.65227	yes
CG32238-RA	6090	39951	3647	10311	-5.33456	yes
CG10822-RA	6150	89464	1815	2332	-3.45769	yes
CG1137-RA	6153	5738	1332	6153	-7.1087	yes
CG8279-RB	6214	99877	856	10242	-3.40208	yes
CG17378-RA	6286	23927	1	23927	-3.06586	yes
CG42390-RC	6289	69909	4424	48302	-3.71204	yes
CG14731-RA	6346	13308	1819	7948	-4.47604	yes
CG12783-RA	6359	137224	92	69975	-5.78511	yes
CG32298-RB	6364	353	902	2745	-7.19505	yes
CG34460-RA	6431	6431	6709	6709	-3.1571	yes
CG15764-RA	6465	1	6465	2126	-4.47036	yes
CG31870-RA	6536	5852	1736	6811	-6.94936	yes
CG34457-RA	6624	71991	2477	5521	-10.9971	yes
CG8959-RA	6643	122	122	1	-5.87835	yes
CG13222-RA	6654	1595	162	11873	-4.99116	yes
CG30217-RA	6684	6684	962	34017	-3.69312	yes
CG7094-RA	6764	14722	1	105430	-3.61451	yes
CG10541-RA	6791	4877	742	6567	-6.35368	yes
CG33933-RA	6863	24	2332	2332	-5.78283	yes
CG4891-RA	6872	39359	766	24513	-6.29547	yes
CG6117-RB	6900	1662	1662	71227	-6.32555	yes
CG33218-RA	7046	263950	2792	2792	-8.12229	yes
CG31337-RA	7082	6843	6843	7082	-3.66057	yes
CG7164-RA	7097	40129	1	40129	-9.32901	yes
CG9188-RC	7097	1	4667	20219	-3.07991	yes
CG6184-RD	7134	44515	7891	4584	-3.03564	yes
CG7196-RA	7167	43235	6563	67441	-4.99509	yes
CG9016-RA	7178	58241	414	52643	-7.65173	yes
CG9359-RA	7206	10199	1	27376	-3.54627	yes
CG15589-RA	7236	28958	509	28517	-3.30159	yes
CG31860-RA	7276	2262	1	43658	-4.206	yes
CG14855-RA	7319	17709	2547	34149	-3.42708	yes
CG7722-RA	7336	92290	7336	113061	-7.34041	yes
CG30278-RA	7354	21226	7499	31290	-7.80213	yes
CG4088-RA	7384	7384	1	8307	-5.34749	yes
CG17122-RA	7441	19770	4746	36255	-7.46184	yes
CG13426-RA	7471	36697	42	3655	-5.88028	yes
CG9410-RB	7473	183922	878	1198	-3.78646	yes
CG18675-RA	7540	1	1	85366	-4.47126	yes
CG12017-RA	7564	46442	1786	30113	-4.01797	yes
CG9092-RA	7590	24381	3202	30037	-3.2668	yes
CG15695-RA	7641	85980	6653	44762	-4.01289	yes
CG14556-RB	7669	54879	9329	28186	-6.61468	yes
CG13999-RA	7693	25437	1	19839	-5.74979	yes
CG15874-RA	7700	41422	2066	61461	-4.2634	yes
CG4569-RA	7701	7701	64	5381	-7.07426	yes
CG9624-RA	7706	31852	2397	115921	-3.01509	yes
CG30156-RA	7721	7721	408	11766	-4.20128	yes
CG13022-RB	7734	58019	1	95732	-4.46786	yes
CG6209-RA	7745	8233	7745	101448	-8.27774	yes
CG9101-RA	7772	7772	7010	155397	-6.72511	yes
CG13478-RA	7782	52549	7782	52549	-4.17458	yes
CG16778-RA	7827	1	1	9701	-3.77149	yes
CG40172-RB	7850	45012	6111	30400	-5.82069	yes
CG13477-RA	7871	13481	2599	99137	-3.86988	yes
CG14936-RA	7975	1	1	129080	-5.20382	yes
CG2679-RD	8047	16853	3553	45082	-3.44713	yes
CG4349-RA	8125	110159	2449	52031	-6.79379	yes
CG1014-RA	8131	90255	1585	31	-6.20122	yes
CG4835-RA	8153	63051	7868	673	-4.70024	yes
CG31897-RA	8156	47729	399	25687	-4.30371	yes
CG14974-RA	8185	37769	8185	97350	-6.60811	yes
CG14631-RA	8208	81547	1	147874	-7.14845	yes
CG12470-RA	8372	1	10320	16209	-4.24276	yes
CG32436-RA	8375	8375	4112	62216	-7.94643	yes
CG10605-RA	8399	70640	1	1	-3.45335	yes
CG1299-RA	8414	24729	1891	110522	-3.33155	yes
CG32117-RA	8477	29724	3404	42591	-7.55818	yes
CG16894-RA	8489	8489	6280	8959	-9.53809	yes
CG33278-RA	8520	60059	4160	18468	-3.60217	yes
CG7059-RD	8541	16592	7537	21087	-3.72	yes
CG8472-RB	8543	8543	5103	3517	-5.76957	yes
CG4661-RA	8593	115854	16623	185593	-3.03648	yes
CG34286-RA	8599	37345	10480	37345	-7.15358	yes
CG15873-RA	8636	43505	4149	63544	-5.89454	yes
CG6127-RA	8699	21347	9515	77446	-6.35311	yes
CG13131-RA	8708	121301	2531	26663	-8.75027	yes
CG33092-RA	8723	3979	512	2494	-7.6459	yes
CG12377-RA	8790	1033	1033	6765	-5.9875	yes
CG15128-RA	8795	8795	1156	1156	-5.28624	yes
CG33717-RA	8811	10882	1	9374	-3.52422	yes
CG31369-RA	8847	132316	23943	1459	-4.61688	yes
CG33225-RB	8969	43835	292	38918	-3.08424	yes
CG15452-RA	9000	9974	9974	75945	-4.98469	yes
CG42261-RA	9012	16682	2169	10993	-5.76085	yes
CG15925-RA	9020	9713	7121	45079	-6.38462	yes
CG9753-RA	9105	4015	9105	6307	-3.3654	yes
CG17533-RA	9152	4304	952	11861	-4.24387	yes
CG42268-RF	9163	21073	3370	11019	-5.1467	yes
CG34025-RB	9164	9164	11389	9883	-4.91329	yes
CG33500-RA	9200	65837	1	3435	-3.4621	yes
CG14271-RB	9211	41053	9211	71404	-6.24051	yes
CG13127-RA	9215	121980	2409	35939	-7.43831	yes
CG14262-RA	9219	9219	906	6010	-5.77208	yes
CG30357-RA	9262	8660	46	149698	-4.99738	yes
CG7180-RA	9267	47417	1496	47586	-3.83468	yes
CG8098-RA	9271	69344	2550	2874	-3.27227	yes
CG18249-RA	9290	97308	2269	5422	-4.67521	yes
CG33170-RA	9308	30	30	192938	-5.90338	yes
CG34011-RA	9433	30249	1710	47585	-3.13366	yes
CG17669-RA	9438	3136	16316	33316	-6.36995	yes
CG5043-RA	9502	9588	181	15996	-10.0626	yes
CG33308-RA	9519	39503	9519	41168	-5.00822	yes
CG11322-RB	9528	9818	1441	38337	-8.37374	yes
CG3788-RA	9569	19902	2284	110521	-4.93083	yes
CG3022-RB	9601	27915	7842	27739	-4.73507	yes
CG7414-RB	9634	51201	367	60184	-5.24307	yes
CG2841-RA	9682	283667	3729	7399	-7.8067	yes
CG15822-RB	9714	39263	7518	18314	-4.74871	yes
CG10934-RA	9770	38360	192	101362	-6.47729	yes
CG13385-RA	9775	87724	1671	19199	-7.22592	yes
CG5723-RC	9892	76480	39497	46775	-4.13867	yes
CG10998-RA	9950	1	64	38618	-3.44654	yes
CG14183-RA	9981	69878	3821	46694	-5.72593	yes
CG2083-RB	10073	24323	9636	21836	-3.43242	yes
CG18330-RA	10080	14381	2093	10080	-7.85758	yes
CG17490-RD	10092	8670	8722	35596	-3.62498	yes
CG30275-RH	10098	57483	2632	16340	-4.74631	yes
CG12334-RA	10149	40005	1194	26522	-9.57046	yes
CG30038-RA	10246	31982	6486	107026	-4.11518	yes
CG18193-RA	10273	264	171	3052	-4.76446	yes
CG18130-RA	10305	72838	10828	72838	-7.2597	yes
CG5968-RA	10311	55936	28058	23660	-4.92917	yes
CG12376-RA	10381	10774	4675	129908	-3.88112	yes
CG8584-RA	10421	10814	4715	129868	-5.3429	yes
CG10177-RA	10468	18220	17210	34821	-9.90678	yes
CG11369-RA	10523	62652	2278	16262	-3.72689	yes
CG15287-RA	10535	36767	3430	51688	-7.64042	yes
CG10593-RA	10548	31476	6111	24159	-3.49885	yes
CG10320-RA	10560	7750	5848	856	-3.22125	yes
CG1079-RA	10594	10419	1367	514	-3.81301	yes
CG2053-RA	10618	#N/A	2972	16692	-7.87758	yes
CG5998-RA	10639	10173	6285	2201	-8.12055	yes
CG3199-RA	10679	5040	803	62697	-9.03675	yes
CG11588-RA	10829	22438	2670	11249	-6.51468	yes
CG8595-RA	10858	33109	1	99478	-3.62223	yes
CG2113-RA	10916	30962	403	44013	-5.05474	yes
CG9014-RA	10929	52	1399	87308	-4.69357	yes
CG31847-RA	10955	36250	17971	41978	-3.00819	yes
CG6646-RA	10968	1149	10968	17368	-5.20319	yes
CG6519-RA	11010	1727	1727	7193	-3.34555	yes
CG32720-RA	11014	24944	1342	53970	-3.49733	yes
CG5280-RA	11025	19102	934	50889	-5.92824	yes
CG8138-RA	11051	10893	11051	272796	-7.56535	yes
CG18171-RA	11124	4209	3437	33030	-6.66069	yes
CG30412-RB	11191	34620	1971	32537	-9.50511	yes
CG5623-RA	11194	66084	11194	77625	-7.01612	yes
CG33223-RA	11197	45138	5622	38635	-3.64014	yes
CG11634-RA	11286	9719	1	10026	-6.94226	yes
CG9001-RA	11297	1390	1863	2021	-4.23911	yes
CG17654-RB	11366	1	421	13110	-6.93967	yes
CG9592-RB	11446	48889	422	18310	-5.7615	yes
CG6238-RB	11546	45	45	30315	-3.0945	yes
CG3510-RD	11550	11550	1	2141	-6.84601	yes
CG18455-RB	11564	45868	2100	51368	-4.71415	yes
CG31465-RA	11713	4307	13	5484	-6.49558	yes
CG14651-RB	11718	53065	1	53065	-8.84695	yes
CG4509-RB	11724	247	19223	51745	-4.30177	yes
CG17819-RA	11760	52	1	10109	-3.18667	yes
CG1887-RD	11794	43808	3287	59328	-4.96414	yes
CG11025-RB	11935	8466	11935	18072	-6.4962	yes
CG31415-RA	12048	15	15	7445	-6.85486	yes
CG1009-RD	12060	65031	1	1893	-4.07423	yes
CG33017-RB	12152	53157	43	5798	-10.2653	yes
CG32089-RA	12193	99476	12193	37074	-4.33804	yes
CG15884-RA	12199	81282	12361	16830	-3.16695	yes
CG10589-RA	12358	50975	10566	25572	-6.2535	yes
CG3151-RF	12363	13822	158	27048	-3.88745	yes
CG14070-RA	12396	54015	856	13106	-5.17693	yes
CG8400-RB	12406	85847	523	19631	-4.15992	yes
CG3972-RA	12424	18532	10540	59994	-5.78358	yes
CG14718-RA	12440	1	80	81229	-7.42353	yes
CG6059-RA	12454	47717	11998	16536	-3.4361	yes
CG15631-RA	12583	24631	4256	13259	-3.40043	yes
CG11201-RB	12617	7109	3508	65100	-3.14096	yes
CG3938-RA	12712	24271	2736	1544	-3.76439	yes
CG10118-RB	12781	52529	12781	20748	-3.63305	yes
CG33512-RA	12953	9251	8498	32787	-3.83267	yes
CG6129-RB	12954	6561	12954	13985	-6.08118	yes
CG32712-RB	12986	4447	12986	11157	-4.456	yes
CG14456-RA	13011	74	74	174171	-5.07797	yes
CG8532-RC	13018	17683	22558	96419	-3.03009	yes
CG8560-RA	13166	33820	10297	27410	-4.06948	yes
CG14505-RB	13182	15027	14119	46059	-3.31143	yes
CG4995-RA	13196	11396	5215	11396	-8.38346	yes
CG15368-RA	13366	51587	1	34371	-5.91735	yes
CG17150-RD	13388	86810	24305	84032	-6.24371	yes
CG31752-RA	13388	58293	161	34046	-5.03371	yes
CG31735-RB	13403	21299	7268	62359	-7.72063	yes
CG32577-RA	13491	62920	14005	49429	-3.37196	yes
CG2750-RA	13660	16031	880	187269	-6.85518	yes
CG9875-RA	13756	28504	650	70867	-8.08604	yes
CG13978-RA	13780	1	829	93538	-7.52678	yes
CG5048-RA	13797	12001	9242	105780	-4.81697	yes
CG34453-RB	13913	9106	13115	3143	-3.62738	yes
CG14740-RA	13931	22343	2151	101465	-3.9766	yes
CG5718-RA	14021	19246	5862	8599	-8.61723	yes
CG31206-RA	14038	48272	11745	11745	-3.74304	yes
CG4381-RA	14059	57748	11520	57748	-3.83635	yes
CG1193-RA	14076	618	618	618	-3.03644	yes
CG7514-RA	14115	353	14115	15463	-7.05103	yes
CG8837-RA	14165	36857	1	92580	-4.64929	yes
CG13449-RA	14205	45716	717	10894	-7.32158	yes
CG7230-RA	14221	15810	2040	16839	-4.8017	yes
CG12896-RA	14268	14268	1275	14268	-3.7161	yes
CG14305-RA	14269	3853	8695	12572	-4.40376	yes
CG31788-RA	14426	37028	1776	120848	-4.03616	yes
CG11908-RA	14562	151365	3690	64360	-5.89253	yes
CG8673-RA	14572	40842	9434	20231	-4.55968	yes
CG4706-RA	14660	10358	14660	59293	-8.84583	yes
CG5697-RA	14679	39386	14679	124422	-3.98555	yes
CG11489-RB	14736	48	1	6869	-5.07435	yes
CG33755-RA	14750	342	342	342	-3.82012	yes
CG16741-RA	14796	27228	27803	124956	-8.03676	yes
CG14362-RA	15112	1	14071	26826	-5.07928	yes
CG33482-RA	15136	28073	1	30365	-4.74555	yes
CG14619-RC	15137	82163	482	10981	-3.64348	yes
CG5575-RA	15182	56115	922	7945	-3.65919	yes
CG4704-RA	15223	70144	3251	62553	-6.28559	yes
CG31406-RB	15226	15226	1053	1657	-7.36308	yes
CG11145-RA	15235	15235	4099	47623	-6.00526	yes
CG31050-RA	15269	15269	105	20195	-9.27974	yes
CG10999-RA	15281	41	2507	33523	-4.78502	yes
CG3616-RA	15290	22185	4516	62504	-3.51979	yes
CG7202-RA	15295	40360	445	7679	-3.83298	yes
CG1915-RA	15328	8766	5946	29641	-4.8883	yes
CG42378-RC	15328	36041	1410	15328	-4.6802	yes
CG4226-RC	15466	39209	1	64412	-4.87134	yes
CG12636-RA	15476	26734	1097	31704	-6.28664	yes
CG15171-RA	15487	15792	369	31731	-6.61872	yes
CG42344-RB	15490	67395	65257	67565	-6.48295	yes
CG9861-RA	15501	38930	3776	36847	-5.11939	yes
CG8937-RC	15509	15509	1496	27939	-5.33454	yes
CG3996-RA	15553	90020	1	92627	-3.36395	yes
CG5441-RA	15589	118635	7271	38800	-3.31586	yes
CG5687-RA	15591	72351	1501	30785	-5.44031	yes
CG17956-RA	15614	232	232	232	-5.03451	yes
CG13991-RA	15619	15619	8476	15619	-5.43267	yes
CG12950-RA	15635	3602	3602	3858	-3.87558	yes
CG15261-RA	15715	10395	11099	25678	-3.30036	yes
CG4760-RB	15727	86336	7466	8473	-3.72423	yes
CG14693-RC	15804	27989	1	57855	-5.1881	yes
CG30222-RF	15863	50729	5907	45812	-5.06378	yes
CG30222-RE	15863	50729	5907	45812	-4.18487	yes
CG10104-RA	15889	19241	10861	8164	-4.60262	yes
CG3345-RA	15904	8014	2261	88999	-7.61997	yes
CG15333-RA	15931	111131	5335	61216	-7.3986	yes
CG12964-RB	15947	20436	5181	100060	-3.16057	yes
CG10478-RA	16031	68395	1	4284	-7.1769	yes
CG3385-RA	16071	19313	2212	218421	-3.34655	yes
CG10734-RA	16135	27291	6459	27291	-6.20673	yes
CG14915-RA	16158	16580	1344	48899	-3.47632	yes
CG5684-RD	16211	1581	2122	58856	-3.16461	yes
CG10650-RA	16245	16666	7994	16666	-3.15125	yes
CG31169-RB	16454	8679	155	13174	-10.201	yes
CG15878-RA	16663	34317	3889	31395	-7.72767	yes
CG15427-RD	16682	76718	5148	51202	-4.09973	yes
CG6333-RA	16721	35358	1468	1200	-8.88915	yes
CG18559-RA	16725	20142	1881	11332	-4.15441	yes
CG10810-RA	16764	38494	6117	41985	-3.40522	yes
CG3324-RA	16865	39422	11028	52218	-3.60308	yes
CG7669-RA	16918	20274	2179	16918	-9.44168	yes
CG12729-RA	17005	23047	14433	20975	-6.59161	yes
CG11526-RB	17013	1288	206	1288	-3.41676	yes
CG9500-RA	17023	17023	3340	17023	-3.60599	yes
CG4483-RA	17037	19500	10861	24235	-4.01326	yes
CG2108-RA	17186	49106	333	5332	-4.33224	yes
CG11315-RA	17252	71723	3373	119810	-3.14548	yes
CG3845-RB	17286	19713	5128	33067	-6.13867	yes
CG9254-RA	17393	1	18	18	-5.74179	yes
CG31874-RA	17463	42299	15794	35554	-5.65857	yes
CG4714-RA	17518	28663	566	56122	-4.43481	yes
CG13521-RB	17543	50038	4540	8895	-3.39574	yes
CG7076-RA	17604	7111	1864	7027	-4.0969	yes
CG5093-RA	17631	4133	3530	65858	-3.37501	yes
CG31816-RA	17725	63350	20644	16246	-9.41609	yes
CG11641-RB	17777	3598	1155	12884	-7.34053	yes
CG7234-RI	17795	1188	3361	35154	-3.85409	yes
CG8330-RA	17806	1	81	72254	-4.57782	yes
CG31817-RA	17810	1	1	74498	-6.35702	yes
CG14619-RB	17826	79474	1	13670	-3.59264	yes
CG32313-RA	17829	22130	2422	17829	-3.8169	yes
CG4270-RA	17991	17991	2367	25748	-6.9409	yes
CG16736-RA	18064	19256	3433	84045	-5.21122	yes
CG9214-RA	18079	31062	13182	17571	-5.4193	yes
CG5755-RA	18131	40477	1719	40244	-8.49179	yes
CG12439-RA	18546	49571	1307	32220	-4.01721	yes
CG31003-RA	18832	153226	10663	95843	-9.39656	yes
CG10064-RA	18839	3507	4701	4701	-8.04388	yes
CG31007-RA	18863	19352	2822	65715	-7.78432	yes
CG41106-RA	19087	#N/A	26967	#N/A	-7.01199	yes
CG13263-RA	19186	23061	2503	10481	-3.88156	yes
CG4824-RD	19187	37647	1	37647	-9.69069	yes
CG17197-RB	19435	2651	905	17787	-6.03497	yes
CG32435-RC	19445	18856	1612	103523	-7.26441	yes
CG10091-RA	19558	63247	6021	60692	-3.33938	yes
CG17816-RD	19600	19600	20430	126240	-6.06579	yes
CG13255-RA	19664	21164	1	14747	-5.06935	yes
CG10108-RA	19687	12952	1	49714	-4.5928	yes
CG16739-RA	19804	22220	22795	119948	-8.43908	yes
CG9064-RA	19839	13291	11087	7693	-6.98714	yes
CG34049-RA	19839	19839	519	23900	-6.09033	yes
CG18808-RA	19871	32913	2196	50051	-3.50552	yes
CG13538-RA	19913	1	119	39524	-5.29156	yes
CG8310-RA	19944	210981	2852	154267	-5.02234	yes
CG5397-RA	20032	40825	10206	32086	-4.2279	yes
CG11698-RA	20060	30904	1	28250	-6.91841	yes
CG32087-RA	20139	103577	11877	63153	-6.42482	yes
CG8561-RA	20280	2842	2345	24285	-3.06013	yes
CG7069-RA	20293	1	1	3942	-3.37768	yes
CG42266-RA	20371	7	7	71937	-5.46398	yes
CG31829-RA	20508	5602	15659	30471	-5.4584	yes
CG15543-RA	20640	68335	246	116422	-7.62114	yes
CG1092-RA	20687	13386	4802	27875	-3.06102	yes
CG6914-RA	20740	56024	1	93175	-7.65216	yes
CG5250-RA	20749	21714	524	48646	-5.072	yes
CG9828-RB	20914	32	10614	40719	-3.00722	yes
CG10090-RA	20968	66131	3137	57808	-7.04856	yes
CG10298-RA	20979	24158	327	35649	-7.46568	yes
CG18455-RA	20998	36434	5398	41934	-3.97656	yes
CG4001-RA	21132	1	1	1	-3.82299	yes
CG11624-RA	21159	1	1	9472	-3.72838	yes
CG31391-RA	21222	30539	3221	51446	-8.32278	yes
CG18336-RA	21228	1	1	10122	-5.81008	yes
CG31008-RA	21314	21803	371	68166	-7.30436	yes
CG16957-RA	21353	51663	8528	91218	-9.44513	yes
CG31538-RA	21493	22530	1522	26991	-8.75712	yes
CG11703-RA	21845	22810	65	47550	-6.92617	yes
CG32568-RA	21867	19169	18734	40439	-4.71173	yes
CG30184-RA	22026	10175	21441	60052	-4.77381	yes
CG6741-RC	22056	37517	14297	49754	-3.14658	yes
CG12009-RA	22069	31937	545	24926	-6.04003	yes
CG10089-RD	22362	19595	1103	37585	-4.50831	yes
CG14375-RA	22365	28285	2517	58281	-3.31159	yes
CG5106-RA	22369	2424	5798	22369	-8.70457	yes
CG8954-RB	22468	7770	2222	28439	-4.6424	yes
CG12605-RA	22608	59327	10853	39175	-7.46798	yes
CG4681-RA	22617	3657	2836	11211	-7.98123	yes
CG11765-RA	22659	23464	3537	17586	-3.81875	yes
CG42318-RG	22662	43472	530	206015	-4.11657	yes
CG12521-RA	22718	9	388	51864	-6.25895	yes
CG10919-RA	22743	53611	2163	6939	-8.78999	yes
CG33715-RG	22812	51482	8250	51767	-6.51776	yes
CG32186-RA	22841	36385	7722	39388	-6.58869	yes
CG9316-RA	22910	68318	557	31160	-6.91749	yes
CG31467-RA	23010	28751	1433	49658	-4.11601	yes
CG14684-RA	23120	28641	1323	49548	-4.26247	yes
CG9570-RA	23180	56552	1682	177801	-7.21736	yes
CG33102-RA	23341	126387	61	31603	-6.2275	yes
CG4965-RA	23499	23499	1731	141709	-3.01621	yes
CG31115-RB	23504	92154	2210	642	-4.98603	yes
CG32301-RA	23599	2291	1	1	-3.50451	yes
CG12111-RA	23684	56450	2770	35482	-6.57186	yes
CG1077-RA	23731	44841	12855	24182	-4.95884	yes
CG6464-RA	23840	50126	17173	88739	-4.68837	yes
CG32574-RA	23854	21156	16747	42426	-5.7431	yes
CG16783-RA	23886	17144	10779	10779	-5.6513	yes
CG15676-RA	23919	1719	1	14215	-6.85347	yes
CG9765-RC	23930	95955	685	34545	-3.76433	yes
CG32138-RA	23981	45096	451	1013	-3.19519	yes
CG9392-RA	24300	7364	1239	20412	-8.19739	yes
CG4221-RA	24334	24334	4052	40637	-3.73928	yes
CG1902-RC	24390	2	1582	24390	-5.63766	yes
CG5458-RA	24444	1	1	23342	-5.68134	yes
CG42490-RA	24544	1509	1509	54611	-3.22537	yes
CG17564-RB	24746	115424	18039	108192	-8.60057	yes
CG18335-RA	24778	3256	919	6572	-7.00362	yes
CG8068-RC	24912	7271	2471	33589	-3.42728	yes
CG32849-RA	24914	127960	858	30030	-6.9908	yes
CG32628-RB	25022	285756	470	29237	-5.81845	yes
CG3592-RA	25111	138502	905	12189	-4.49773	yes
CG8525-RA	25215	10087	1	10087	-4.18905	yes
CG2249-RA	25216	5141	914	42361	-4.31359	yes
CG14071-RA	25258	41153	76	244	-8.02839	yes
CG16888-RA	25407	749	749	1543	-3.78407	yes
CG30483-RA	25663	49915	1709	50354	-3.03919	yes
CG15804-RB	25752	12383	12383	15253	-5.22921	yes
CG12231-RA	25911	9382	5499	46117	-5.0513	yes
CG31732-RB	26053	57	10114	36016	-4.99522	yes
CG31732-RD	26053	57	10114	36016	-4.74717	yes
CG1009-RB	26353	50738	8904	12078	-3.10047	yes
CG16793-RA	26362	8057	4951	134774	-3.88855	yes
CG1801-RB	26910	37604	4900	57253	-5.01478	yes
CG32549-RF	26986	1023	1	26078	-3.80687	yes
CG14921-RA	27006	33415	219	1148	-6.31696	yes
CG1340-RA	27041	51521	503	99608	-10.4182	yes
CG5421-RA	27093	13092	2236	69379	-5.67163	yes
CG8420-RA	27247	29484	1140	94273	-3.45452	yes
CG17299-RA	27271	20666	25	178054	-3.49501	yes
CG11233-RB	27313	27313	5016	37359	-6.70137	yes
CG4744-RA	27361	39509	6317	60922	-9.71974	yes
CG14689-RA	27395	24366	1514	45273	-5.73461	yes
CG40064-RA	27472	#N/A	25339	#N/A	-3.645	yes
CG16719-RA	27715	29025	1234	1234	-4.82903	yes
CG16870-RA	27719	1	1	20598	-6.74755	yes
CG1210-RC	27744	51482	13427	133	-3.67414	yes
CG17048-RA	27916	84544	27916	15887	-6.98846	yes
CG14981-RB	27952	6308	1	16265	-5.21306	yes
CG14891-RA	28068	179109	15458	111860	-7.5297	yes
CG33523-RB	28095	102101	1	48260	-6.25901	yes
CG34438-RF	28653	25375	1	64876	-5.54487	yes
CG9106-RA	28660	21667	2192	172196	-3.13943	yes
CG17866-RB	28697	#N/A	17263	#N/A	-5.14382	yes
CG30099-RA	28765	69770	221	10560	-5.92916	yes
CG3822-RA	28804	110068	16558	24882	-3.89217	yes
CG3528-RA	28937	34575	32285	29838	-6.22067	yes
CG10812-RA	29076	9880	5897	2869	-3.45395	yes
CG3767-RA	29165	70170	621	10960	-3.67396	yes
CG14041-RA	29409	21241	605	5519	-3.34143	yes
CG14042-RA	29409	21241	605	5519	-3.3092	yes
CG10723-RA	29447	15768	2404	116889	-4.1863	yes
CG8448-RA	29674	9152	9506	9887	-8.2868	yes
CG9741-RD	30031	1	7215	6567	-3.80893	yes
CG5155-RA	30505	58777	498	110667	-7.13767	yes
CG12736-RA	30583	9598	5560	30679	-3.83134	yes
CG31790-RA	30647	4413	3189	60714	-3.21512	yes
CG4213-RA	30831	70085	19686	28193	-7.09036	yes
CG12026-RB	30881	19269	1	83867	-3.88183	yes
CG9449-RF	30935	8349	173	71839	-7.19164	yes
CG4073-RA	30944	20817	4	41724	-7.2807	yes
CG9611-RC	31142	13093	30149	14332	-5.19815	yes
CG13564-RA	31163	43369	42848	103321	-4.8295	yes
CG13984-RA	31429	25	25	25	-3.60187	yes
CG32085-RA	31457	51774	11224	91415	-6.245	yes
CG31352-RA	31537	5265	4175	4308	-3.07333	yes
CG11286-RA	31679	40034	11108	20516	-6.96935	yes
CG42343-RF	31805	60527	62070	82011	-3.44469	yes
CG32650-RA	31915	74907	834	226540	-5.74627	yes
CG13889-RA	31950	6734	6341	71376	-4.42295	yes
CG31213-RA	32073	38809	2828	7216	-7.76094	yes
CG4434-RA	32104	14947	423	116542	-8.0805	yes
CG13010-RA	32160	32160	5634	21168	-5.01664	yes
CG6218-RA	32215	7723	3241	27176	-4.78421	yes
CG32549-RE	32559	4273	4273	31651	-5.50516	yes
CG33147-RA	32946	22908	576	52151	-6.22156	yes
CG18363-RA	33301	4038	1434	13878	-7.55247	yes
CG17991-RA	33383	1	22952	30174	-5.54349	yes
CG8979-RC	33569	1759	1759	35464	-3.12828	yes
CG17083-RA	34242	12809	2561	118680	-4.07695	yes
CG3552-RA	34408	3879	3111	41434	-3.34586	yes
CG32407-RA	34456	95740	1	41899	-3.69271	yes
CG8733-RA	34876	57203	1311	76369	-3.49759	yes
CG14223-RA	34876	34876	34321	14351	-4.61108	yes
CG30497-RA	35242	29509	10007	268	-4.03775	yes
CG31791-RA	35702	9468	499	62133	-6.84286	yes
CG32393-RB	36000	75748	14352	43967	-3.46223	yes
CG6629-RA	36130	31828	226	37823	-7.87359	yes
CG34124-RA	36288	22938	3384	50516	-5.62569	yes
CG8120-RA	36639	34073	6143	19898	-3.06937	yes
CG31801-RA	37540	11306	1030	60295	-4.7147	yes
CG6761-RA	38101	10600	1649	16815	-6.32061	yes
CG6687-RA	38247	20987	1979	803	-5.34092	yes
CG1571-RA	38413	56519	1	98399	-4.06882	yes
CG7794-RA	38466	29270	2455	540	-4.12142	yes
CG1628-RB	38980	13849	16676	13849	-5.44537	yes
CG17717-RA	39529	168863	3298	9742	-3.43891	yes
CG9550-RA	40023	4	8276	62166	-5.57303	yes
CG17470-RA	40173	1395	1395	3036	-4.30019	yes
CG10149-RA	40222	86129	132	84348	-4.82987	yes
CG18568-RA	40422	12086	7822	11226	-6.59579	yes
CG6688-RA	40743	127979	17774	22939	-3.41135	yes
CG31068-RA	40879	7380	19013	37670	-5.8851	yes
CG6661-RA	41096	32373	1	20006	-6.97428	yes
CG6903-RA	41689	114018	8342	29643	-3.89597	yes
CG34120-RD	42591	98000	3729	58509	-3.3206	yes
CG33208-RI	43389	93506	1035	1140	-3.96935	yes
CG8006-RA	43403	9212	2579	94545	-8.17931	yes
CG8871-RA	43935	30585	3981	51989	-3.67507	yes
CG15824-RA	44503	10172	1	35375	-8.22382	yes
CG12224-RA	44510	19847	6050	20542	-3.44939	yes
CG1691-RG	45038	40775	16364	92187	-3.99734	yes
CG31716-RG	45051	9387	8175	9387	-3.79632	yes
CG9008-RA	45194	32015	481	30787	-5.41228	yes
CG4907-RA	45635	6649	6649	8004	-5.62301	yes
CG7387-RA	45917	7593	3655	75772	-3.32032	yes
CG18810-RA	45950	3831	377	7901	-4.8336	yes
CG7092-RA	46245	40	40	40364	-10.3051	yes
CG6864-RA	46266	7159	5269	7325	-4.1766	yes
CG12201-RB	46778	9519	3011	10214	-7.39565	yes
CG32795-RA	47076	1253	24112	6107	-3.34345	yes
CG8080-RA	48529	5316	209	9972	-3.01922	yes
CG17137-RA	48768	1	70	70	-7.58698	yes
CG6186-RA	49190	20904	1252	48282	-3.37251	yes
CG32675-RC	49368	18051	10875	33064	-3.1347	yes
CG18155-RB	49471	78028	2941	37645	-4.51314	yes
CG32392-RA	50220	96251	1881	64470	-4.62368	yes
CG32670-RA	50472	51798	21691	35539	-3.50737	yes
CG14690-RA	52104	1	1	20564	-8.39198	yes
CG4523-RH	52311	184693	1	75301	-3.46787	yes
CG7366-RA	52896	29	29	85052	-6.45013	yes
CG5781-RA	54918	1	239	117824	-3.83165	yes
CG13762-RA	55272	166620	530	171474	-4.48104	yes
CG7131-RA	55483	1	92	92	-5.654	yes
CG34450-RA	55621	60092	16629	41041	-3.48335	yes
CG8407-RA	57611	21103	258	16048	-4.60759	yes
CG18769-RB	58699	115886	69278	1311	-3.21822	yes
CG11778-RB	59062	15849	1	1	-7.19048	yes
CG10808-RA	59916	64777	3875	60434	-4.37911	yes
CG5538-RA	60091	15823	300	16347	-3.58672	yes
CG11411-RA	61006	24133	242	32657	-3.74613	yes
CG18110-RA	61808	131776	4058	31737	-4.70657	yes
CG15625-RA	62849	42787	3644	8390	-6.56524	yes
CG31137-RD	67231	20424	1423	30856	-4.04138	yes
CG7740-RA	67429	12692	460	7306	-6.37682	yes
CG13359-RA	68716	90950	1336	10304	-5.31602	yes
CG14480-RA	70269	5868	337	32961	-5.88063	yes
CG2901-RA	75248	190395	5776	60887	-5.72919	yes
CG1984-RA	82492	1	1	1	-5.28642	yes
CG1979-RA	88673	1	131	6040	-10.582	yes
CG1903-RD	88768	213729	3062	51228	-3.60102	yes
CG5347-RA	100779	151984	21562	220626	-5.4259	yes
CG2913-RA	115273	150370	11922	20862	-3.30505	yes
CG14054-RA	155316	151	151	10159	-4.51018	yes
CG9981-RA	183941	307522	3072	4443	-4.50039	yes
CG9968-RB	200585	290878	3375	21087	-3.65007	yes
CG41558-RA	#N/A	151649	6900	25936	-3.28206	yes
CG40188-RB	#N/A	69880	578	12390	-3.18078	yes
CG40245-RA	#N/A	225968	2206	63960	-5.33701	yes
CG40769-RA	#N/A	76406	6906	7441	-3.65998	yes
CG40583-RA	#N/A	392045	12430	79130	-6.20615	yes
CG40551-RA	#N/A	82346	2500	341540	-5.04263	yes
CG41367-RA	#N/A	50763	3085	350658	-3.75564	yes

## Sheet: Can data
Gene	Distance to Can peak, bp	Distance to Comr peak, bp	Distance to Mip40 peak, bp	Distance to CG9879 peak, bp	log2(can/wt)	significant
CG6576-RA	1	667	1	34701	-5.98871	yes
CG4478-RA	1	2713	1	2713	-5.87801	yes
CG12250-RB	1	76	76	175	-5.58434	yes
CG15149-RA	1	148	1	1	-5.50625	yes
CG5265-RA	1	26095	137	1	-5.48789	yes
CG11624-RA	1	21159	1	9472	-5.41347	yes
CG11196-RA	1	1	1	5270	-5.26839	yes
CG31740-RA	1	390	1	1	-5.02081	yes
CG33125-RA	1	1	1	67559	-4.95921	yes
CG9129-RA	1	2430	1	1	-4.89823	yes
CG17935-RA	1	1	1	472	-4.60988	yes
CG31468-RA	1	1	1	3720	-4.48138	yes
CG31639-RB	1	1	1	1	-4.47126	yes
CG7163-RB	1	19913	1369	5345	-4.45478	yes
CG31784-RA	1	5980	78	139552	-4.41761	yes
CG32063-RA	1	17	17	991	-4.40038	yes
CG17946-RA	1	75	874	874	-4.39286	yes
CG30430-RA	1	1	409	1	-4.29072	yes
CG17376-RA	1	1	1	1	-4.28504	yes
CG33706-RA	1	947	1	97747	-4.25478	yes
CG31948-RA	1	7	7	127205	-4.19828	yes
CG17567-RD	1	479	1	1	-4.19763	yes
CG1979-RA	1	88673	131	6040	-4.17643	yes
CG17567-RA	1	479	1	1	-4.15343	yes
CG31820-RA	1	1	1	1	-4.15001	yes
CG13245-RA	1	1	288	1	-4.14124	yes
CG15256-RA	1	64	1	21012	-4.11332	yes
CG14736-RB	1	1	1	79048	-4.09842	yes
CG14098-RA	1	234	1	23442	-4.08246	yes
CG9406-RA	1	5063	1	3013	-4.03925	yes
CG9254-RA	1	17393	18	18	-4.03229	yes
CG31639-RA	1	1	1	1	-4.02647	yes
CG4538-RA	1	17	1	17	-4.02024	yes
CG17934-RA	1	1	652	652	-4.01195	yes
CG13340-RA	1	1	1	5305	-3.99367	yes
CG32299-RA	1	7119	301	1990	-3.99105	yes
CG4439-RA	1	1	194	1	-3.96795	yes
CG34160-RA	1	1624	3988	99679	-3.95903	yes
CG14926-RA	1	31	1	31	-3.94774	yes
CG7069-RA	1	20293	1	3942	-3.93488	yes
CG4983-RA	1	735	2006	9855	-3.91374	yes
CG42287-RA	1	1	210	1	-3.87743	yes
CG31948-RB	1	1	1	127269	-3.84624	yes
CG33285-RA	1	6621	4173	24502	-3.81158	yes
CG17567-RB	1	479	1	1	-3.80512	yes
CG4750-RA	1	28802	43	43	-3.80041	yes
CG12250-RA	1	76	76	175	-3.78693	yes
CG12861-RA	1	1	181	1146	-3.76881	yes
CG32983-RA	1	765	1	1	-3.76565	yes
CG31363-RB	1	13308	1098	19584	-3.68279	yes
CG17376-RB	1	1	1	1	-3.67107	yes
CG13538-RA	1	19913	119	39524	-3.63844	yes
CG33340-RA	1	934	1	91545	-3.59888	yes
CG10845-RA	1	6082	11921	11921	-3.58918	yes
CG31361-RC	1	15	15	78433	-3.58821	yes
CG31817-RA	1	17810	1	74498	-3.55871	yes
CG17377-RB	1	1	1	1	-3.54916	yes
CG17230-RB	1	50453	1	108399	-3.53099	yes
CG2082-RC	1	14761	1	1	-3.52044	yes
CG10164-RA	1	1	1	145	-3.51472	yes
CG17944-RB	1	1172	1	1	-3.50862	yes
CG12470-RA	1	8372	10320	16209	-3.47421	yes
CG7131-RA	1	55483	92	92	-3.45017	yes
CG3124-RA	1	96	356	2379	-3.43575	yes
CG3213-RA	1	71	3934	17734	-3.41883	yes
CG32425-RB	1	16720	6511	3367	-3.3811	yes
CG4001-RA	1	21132	1	1	-3.36551	yes
CG9632-RA	1	10	12349	11537	-3.34065	yes
CG5458-RA	1	24444	1	23342	-3.28367	yes
CG17945-RB	1	1	1	1	-3.27573	yes
CG12699-RA	1	576	339	339	-3.2665	yes
CG18449-RA	1	1	1	633	-3.25005	yes
CG15147-RA	1	1	1	77757	-3.23945	yes
CG5139-RA	1	1450	23	69847	-3.20456	yes
CG17945-RA	1	1	1	1	-3.20141	yes
CG1091-RA	1	57673	1	1	-3.17223	yes
CG14355-RA	1	1	1	51978	-3.13008	yes
CG30073-RA	1	1	1	11202	-3.12717	yes
CG8517-RA	1	72	8948	72	-3.09438	yes
CG14841-RA	1	40964	1	82663	-3.09423	yes
CG3517-RA	1	1	2975	83254	-3.07059	yes
CG14609-RA	1	37	1	19330	-3.06914	yes
CG2146-RB	1	40883	58	20379	-3.06618	yes
CG30384-RA	1	4918	49	130363	-3.06018	yes
CG13978-RA	1	13780	829	93538	-3.04253	yes
CG14098-RB	1	84	84	22948	-3.03302	yes
CG9188-RC	1	7097	4667	20219	-3.00661	yes
CG33271-RA	1	1	1	4241	-3.00303	yes
CG9550-RA	4	40023	8276	62166	-3.04023	yes
CG15547-RA	10	34309	1	1	-3.35579	yes
CG31459-RA	13	245	1	6241	-3.44105	yes
CG31415-RA	15	12048	15	7445	-4.04227	yes
CG32351-RA	21	21	21	21	-3.38589	yes
CG4546-RA	22	22	1	1	-3.03815	yes
CG14316-RA	24	38623	6912	21446	-3.83849	yes
CG12214-RB	25	522	15143	522	-3.49041	yes
CG42257-RF	26	1922	1246	174	-4.64875	yes
CG4697-RA	30	623	30	1695	-3.40433	yes
CG9828-RB	32	20914	10614	40719	-3.26174	yes
CG32063-RB	33	525	33	33	-3.66316	yes
CG12860-RA	36	36	320	36	-4.33497	yes
CG31546-RA	38	7866	38	44232	-3.09441	yes
CG4910-RA	44	39664	44	44	-3.63891	yes
CG6238-RB	45	11546	45	30315	-4.7792	yes
CG7931-RA	45	45	45	200	-3.76664	yes
CG4479-RA	60	650	650	650	-4.1265	yes
CG31730-RA	61	1	1	28388	-3.78171	yes
CG17302-RA	82	2943	1	70661	-3.68791	yes
CG5137-RA	82	89	2014	2671	-3.54746	yes
CG11226-RA	97	7899	1	221356	-3.81367	yes
CG11779-RD	122	9876	9295	122	-3.24328	yes
CG10252-RA	126	126	1	126	-4.16299	yes
CG8036-RB	145	14944	2404	7872	-4.09515	yes
CG2127-RA	159	351	351	1	-4.47455	yes
CG15178-RA	161	1	1654	161	-3.79399	yes
CG12914-RA	193	29540	193	89455	-4.76404	yes
CG16758-RE	196	196	196	196	-4.07598	yes
CG11629-RA	201	2592	201	7742	-3.86177	yes
CG5077-RD	229	1780	1526	2352	-3.14008	yes
CG17956-RA	232	15614	232	232	-3.87051	yes
CG4509-RB	247	11724	19223	51745	-3.39082	yes
CG32988-RA	252	1	1	604	-4.4473	yes
CG4836-RD	261	657	24090	485	-3.27322	yes
CG32064-RA	272	377	706	706	-4.05617	yes
CG11218-RA	341	4256	791	341	-3.7131	yes
CG32298-RB	353	6364	902	2745	-4.28471	yes
CG4264-RF	382	66420	4683	12360	-3.11566	yes
CG30459-RA	401	3715	3715	16997	-3.3506	yes
CG4836-RA	403	403	24344	739	-6.70658	yes
CG4836-RC	403	403	24344	739	-6.52508	yes
CG33937-RA	404	5914	172	211	-3.78031	yes
CG5089-RA	413	413	413	13601	-3.49254	yes
CG17176-RA	413	413	637	19367	-3.07029	yes
CG10446-RA	483	924	483	25493	-5.13683	yes
CG42336-RC	513	20460	1	10890	-3.51094	yes
CG31826-RA	518	3873	1	26508	-3.66919	yes
CG13164-RA	528	528	4228	11298	-4.78013	yes
CG13164-RE	528	528	4228	11298	-4.40629	yes
CG13164-RG	528	528	4228	11298	-4.20121	yes
CG17838-RA	567	11337	1	39543	-3.5204	yes
CG30366-RA	575	1	145	2273	-3.61113	yes
CG8291-RB	614	14135	670	2024	-4.68991	yes
CG1193-RA	618	14076	618	618	-4.14621	yes
CG32061-RA	761	424	761	761	-3.52654	yes
CG31733-RB	808	1474	6037	8162	-3.24981	yes
CG15125-RA	812	1215	1	15206	-4.08379	yes
CG17195-RA	822	21264	362	16321	-3.30714	yes
CG9483-RA	863	1682	863	863	-3.03439	yes
CG30366-RB	942	812	1	1316	-3.49145	yes
CG30182-RA	954	1966	954	96728	-3.29981	yes
CG10124-RA	983	983	983	32863	-3.03754	yes
CG32181-RA	1015	1481	1002	1787	-4.88621	yes
CG32549-RF	1023	26986	1	26078	-3.13543	yes
CG9130-RA	1058	1114	367	1058	-5.45243	yes
CG30376-RA	1078	791	2382	24303	-3.16228	yes
CG5762-RA	1164	2391	1164	90088	-4.01535	yes
CG6569-RC	1167	929	1167	6795	-3.36309	yes
CG7234-RI	1188	17795	3361	35154	-3.60568	yes
CG8701-RA	1193	1385	585	347	-3.91464	yes
CG9853-RB	1196	14335	3773	9260	-3.45722	yes
CG42360-RA	1221	4673	606	38718	-3.08088	yes
CG14154-RA	1247	4982	10209	22206	-4.06307	yes
CG14154-RB	1247	4982	10209	22206	-4.01015	yes
CG3354-RA	1315	104	1315	2439	-3.70282	yes
CG31952-RA	1365	2749	438	3247	-4.97128	yes
CG9001-RA	1390	11297	1863	2021	-3.2164	yes
CG4691-RA	1471	911	1	1	-3.79151	yes
CG31988-RA	1511	522	522	522	-3.4955	yes
CG13222-RA	1595	6654	162	11873	-3.19975	yes
CG34287-RA	1625	11200	1331	72252	-3.26547	yes
CG34161-RA	1664	3477	2135	97826	-3.50802	yes
CG16765-RB	1692	1467	1228	3393	-3.30649	yes
CG16765-RJ	1692	1467	1228	3393	-3.20901	yes
CG15862-RE	1769	1769	1137	18914	-5.26309	yes
CG15862-RD	1769	1769	1137	18914	-3.82469	yes
CG10143-RA	1775	6230	888	7742	-3.84373	yes
CG30398-RA	1833	16728	1833	60348	-4.25659	yes
CG18635-RA	1916	1419	1233	53794	-3.88983	yes
CG7363-RA	1979	161	3806	101695	-5.72532	yes
CG31245-RA	2029	8795	8795	35280	-3.83966	yes
CG8236-RA	2033	7019	1	44889	-3.79125	yes
CG12902-RB	2186	804	804	39777	-3.33012	yes
CG5526-RA	2202	2202	733	51131	-3.55772	yes
CG11450-RB	2215	1307	1115	22900	-3.65395	yes
CG31682-RA	2256	821	404	48618	-3.0761	yes
CG31860-RA	2262	7276	1	43658	-3.25036	yes
CG17258-RA	2339	8629	1791	7634	-3.1006	yes
CG5106-RA	2424	22369	5798	22369	-8.10809	yes
CG8349-RA	2661	1459	240	2661	-3.10598	yes
CG6372-RA	2674	1	1	1	-3.97768	yes
CG34170-RA	2830	2830	2134	45594	-3.92827	yes
CG12154-RC	2886	18966	2886	24875	-4.25099	yes
CG34021-RA	2982	2982	2679	166	-4.10447	yes
CG17375-RA	2983	921	921	2983	-3.30009	yes
CG15219-RA	3023	1779	2734	3747	-4.04028	yes
CG34432-RA	3040	3040	125	22672	-5.32608	yes
CG6262-RA	3045	1672	5016	23646	-3.41144	yes
CG6628-RA	3074	1	1	35336	-3.92986	yes
CG12901-RC	3155	1773	1773	38808	-4.14966	yes
CG14282-RA	3160	21212	32	3160	-3.27199	yes
CG32652-RA	3322	5359	792	3322	-3.10436	yes
CG33992-RA	3378	5355	1074	101856	-3.67996	yes
CG9138-RB	3477	3637	1843	66431	-3.24503	yes
CG10064-RA	3507	18839	4701	4701	-3.16795	yes
CG14017-RA	3729	15514	973	40599	-3.64324	yes
CG3942-RA	3785	332	643	52278	-4.16825	yes
CG32178-RA	3825	4291	1	1	-4.00971	yes
CG30369-RA	3865	4018	5172	19207	-3.11812	yes
CG3552-RA	3879	34408	3111	41434	-4.10861	yes
CG30375-RA	3934	3647	91	27159	-3.27	yes
CG33092-RB	3979	8723	512	2494	-3.35821	yes
CG33092-RC	3979	8723	512	2494	-3.3305	yes
CG1287-RA	4002	4189	1134	1510	-3.18611	yes
CG34181-RA	4011	4745	1499	80037	-5.71444	yes
CG10862-RA	4015	3599	1	63596	-3.9616	yes
CG18368-RA	4096	3608	3608	105585	-3.2845	yes
CG14717-RA	4098	8335	2075	77124	-3.45622	yes
CG13843-RA	4145	19054	1	1847	-3.74139	yes
CG18171-RA	4209	11124	3437	33030	-5.20144	yes
CG4761-RA	4247	4247	113	46212	-3.34226	yes
CG32549-RE	4273	32559	4273	31651	-3.09866	yes
CG17533-RA	4304	9152	952	11861	-3.5283	yes
CG1971-RA	4337	14038	100	40728	-4.06031	yes
CG18682-RA	4345	1	1777	3881	-3.1656	yes
CG7694-RB	4396	12086	1	3810	-5.31399	yes
CG1257-RA	4398	4839	5191	12947	-3.52844	yes
CG32712-RB	4447	12986	12986	11157	-3.77438	yes
CG10868-RD	4499	45607	6639	136446	-3.24066	yes
CG33140-RA	4558	311	3250	134970	-4.595	yes
CG8292-RA	4764	276	1	4764	-3.12713	yes
CG14039-RG	4828	3088	505	20361	-3.83876	yes
CG17146-RA	4944	5413	3445	143308	-3.86667	yes
CG11262-RA	4969	1933	4969	25219	-3.8372	yes
CG3199-RA	5040	10679	803	62697	-4.95024	yes
CG31483-RA	5163	1766	4859	4859	-3.44125	yes
CG34012-RA	5243	4563	933	18564	-3.80289	yes
CG12589-RA	5292	31054	634	59169	-3.22933	yes
CG7816-RC	5402	14375	556	9569	-4.09557	yes
CG10623-RA	5461	11459	4298	21442	-3.12922	yes
CG1288-RA	5535	719	4454	11884	-3.08541	yes
CG31829-RA	5602	20508	15659	30471	-4.74945	yes
CG14605-RA	5606	12009	5788	594	-3.17107	yes
CG5873-RA	5657	3649	2121	12286	-3.64543	yes
CG1137-RA	5738	6153	1332	6153	-4.15425	yes
CG14106-RA	5842	2253	396	1866	-3.29136	yes
CG31870-RA	5852	6536	1736	6811	-3.40133	yes
CG14981-RB	6308	27952	1	16265	-3.75201	yes
CG2051-RB	6373	6373	973	8321	-3.498	yes
CG34460-RA	6431	6431	6709	6709	-5.12286	yes
CG6433-RB	6479	5814	250	41974	-3.27107	yes
CG31226-RB	6523	1	2343	1	-6.20264	yes
CG31226-RA	6523	1	2343	1	-5.43104	yes
CG18109-RA	6641	1873	533	37496	-3.71037	yes
CG13337-RA	6718	6230	6230	102963	-5.58625	yes
CG31337-RA	6843	7082	6843	7082	-3.93797	yes
CG7345-RA	6919	728	728	51763	-3.57824	yes
CG17645-RA	6982	4124	4124	55656	-3.23875	yes
CG10317-RB	7047	10998	3307	1	-4.44308	yes
CG7076-RA	7111	17604	1864	7027	-4.06686	yes
CG32161-RA	7133	13509	3006	3006	-3.05582	yes
CG6864-RA	7159	46266	5269	7325	-3.25499	yes
CG13581-RA	7349	10742	4704	7349	-3.03743	yes
CG9392-RA	7364	24300	1239	20412	-5.07637	yes
CG18268-RA	7505	586	8529	53045	-3.09667	yes
CG13501-RA	7582	5465	5634	7730	-3.00527	yes
CG5779-RA	7644	15981	6678	19853	-3.27697	yes
CG3758-RA	7696	7540	7540	32378	-3.78671	yes
CG6218-RA	7723	32215	3241	27176	-3.94939	yes
CG33191-RA	8022	966	344	34359	-3.86489	yes
CG31716-RE	8097	46341	9465	8097	-3.34713	yes
CG6209-RA	8233	7745	7745	101448	-3.82095	yes
CG15145-RA	8308	2380	5571	81899	-3.15238	yes
CG9449-RF	8349	30935	173	71839	-4.59008	yes
CG4480-RA	8389	843	4073	8389	-3.74937	yes
CG7693-RF	8450	8032	3343	1	-3.97686	yes
CG31358-RA	8477	765	765	70252	-3.26734	yes
CG7634-RA	8494	3517	6219	10468	-3.51614	yes
CG17217-RA	8504	6025	3004	37416	-4.79004	yes
CG7362-RA	8514	196	196	879	-4.57569	yes
CG30357-RA	8660	9262	46	149698	-3.3371	yes
CG31169-RB	8679	16454	155	13174	-4.12416	yes
CG14240-RA	8758	6635	503	42070	-3.40324	yes
CG4960-RA	9020	13299	3994	6297	-3.44757	yes
CG8448-RA	9152	29674	9506	9887	-4.08557	yes
CG14260-RA	9193	9193	932	5984	-4.12111	yes
CG34237-RA	9201	745	1	38558	-4.71989	yes
CG5071-RA	9218	9013	6295	9461	-3.70015	yes
CG14262-RA	9219	9219	906	6010	-3.98251	yes
CG33512-RA	9251	12953	8498	32787	-4.2368	yes
CG18243-RB	9432	33994	2272	9432	-3.29927	yes
CG31791-RA	9468	35702	499	62133	-4.09449	yes
CG5685-RB	9473	1587	1284	94509	-3.82376	yes
CG12201-RB	9519	46778	3011	10214	-4.07067	yes
CG15526-RA	9586	10037	220	16901	-3.7862	yes
CG15925-RA	9713	9020	7121	45079	-6.5495	yes
CG11634-RA	9719	11286	1	10026	-3.46735	yes
CG9364-RA	9745	243	1	7443	-3.51322	yes
CG5998-RA	10173	10639	6285	2201	-3.95951	yes
CG9359-RA	10199	7206	1	27376	-4.08931	yes
CG15283-RA	10390	1267	412	40637	-3.43773	yes
CG6761-RA	10600	38101	1649	16815	-3.69322	yes
CG12313-RA	10635	5961	10635	10635	-3.01577	yes
CG15530-RA	10639	13317	1	34164	-3.93679	yes
CG4477-RB	10659	3461	1	10659	-3.17126	yes
CG8138-RA	10893	11051	11051	272796	-3.26456	yes
CG7134-RA	10934	2282	6847	10934	-3.26754	yes
CG31801-RA	11306	37540	1030	60295	-6.03685	yes
CG4995-RA	11396	13196	5215	11396	-3.4015	yes
CG32388-RA	11573	2228	857	4518	-3.36682	yes
CG13110-RA	11600	11600	2092	97266	-3.29552	yes
CG12000-RA	11918	5527	5768	36263	-3.31291	yes
CG12464-RA	12428	13665	9449	47028	-4.84765	yes
CG3092-RA	12577	12763	7536	25686	-3.29543	yes
CG7740-RA	12692	67429	460	7306	-3.63964	yes
CG17800-RH	12754	2442	12754	30360	-3.34886	yes
CG31286-RB	12760	5389	2392	12492	-3.94074	yes
CG9611-RC	13093	31142	30149	14332	-5.35729	yes
CG9611-RD	13120	31169	30176	14359	-3.74794	yes
CG9064-RA	13291	19839	11087	7693	-3.44391	yes
CG5024-RA	13404	689	689	2761	-5.76827	yes
CG1146-RC	13492	2821	5080	764	-3.58903	yes
CG12963-RA	13587	15590	284	128869	-3.47319	yes
CG3151-RF	13822	12363	158	27048	-4.57613	yes
CG8937-RD	13885	13885	1	26315	-4.69134	yes
CG32232-RA	14196	6610	7032	51199	-4.42821	yes
CG12896-RA	14268	14268	1275	14268	-3.17009	yes
CG1409-RB	14441	14297	14027	19883	-3.48638	yes
CG32148-RA	14528	1501	838	26070	-3.69072	yes
CG10307-RA	14796	11418	4024	31427	-3.65428	yes
CG17769-RA	14847	339	132	1318	-3.32986	yes
CG9660-RC	14951	174	1	25582	-4.19346	yes
CG5556-RA	14997	1894	2687	15275	-3.81285	yes
CG14505-RB	15027	13182	14119	46059	-3.80566	yes
CG8937-RA	15253	15253	1240	27683	-4.58027	yes
CG31050-RA	15269	15269	105	20195	-3.18737	yes
CG12853-RA	15300	22549	3848	180958	-3.50308	yes
CG9452-RA	15498	35075	6362	64690	-4.05804	yes
CG32346-RC	15667	363	1	10022	-3.27718	yes
CG15171-RA	15792	15487	369	31731	-4.72882	yes
CG13167-RA	15821	2314	1363	2175	-5.61214	yes
CG11778-RB	15849	59062	1	1	-3.01221	yes
CG7059-RA	16392	8741	7337	20887	-3.4871	yes
CG12448-RB	16443	17685	707	16413	-3.05239	yes
CG2267-RA	16446	3613	142	2550	-3.37532	yes
CG30356-RA	16538	17140	7128	157576	-3.3806	yes
CG10650-RA	16666	16245	7994	16666	-3.59928	yes
CG34175-RA	16794	1178	83	15147	-6.25017	yes
CG8704-RA	16813	3987	10795	6672	-3.9834	yes
CG3307-RB	16822	16603	8062	29039	-3.08279	yes
CG31913-RA	16876	14402	2501	538	-3.53255	yes
CG31693-RA	17155	7482	1288	2908	-4.29373	yes
CG13280-RA	17196	14480	4097	48926	-5.14887	yes
CG31623-RA	17539	4742	1574	45221	-3.7039	yes
CG4270-RA	17991	17991	2367	25748	-3.39437	yes
CG5207-RA	18087	6706	3775	6706	-11.3737	yes
CG3331-RA	18252	5823	13897	81616	-3.1115	yes
CG3245-RA	18311	2908	199	24645	-4.0663	yes
CG3843-RA	18390	613	613	2570	-3.00659	yes
CG6279-RA	18531	8247	281	5276	-3.35325	yes
CG15403-RA	18722	730	4320	8363	-3.77991	yes
CG9660-RB	18735	3958	1351	29366	-3.31504	yes
CG32435-RC	18856	19445	1612	103523	-4.49109	yes
CG13168-RC	19111	806	1	3282	-3.53305	yes
CG3748-RB	19245	10058	4994	104911	-5.96164	yes
CG5718-RA	19246	14021	5862	8599	-3.36982	yes
CG12923-RA	19313	13779	249	12499	-3.10579	yes
CG3288-RA	19475	17975	266	13058	-3.94095	yes
CG10089-RA	19595	22362	1103	37585	-5.59241	yes
CG3399-RH	19612	40245	19612	50362	-5.29544	yes
CG7910-RA	19702	3455	17852	35339	-3.19116	yes
CG3845-RB	19713	17286	5128	33067	-4.06158	yes
CG34049-RA	19839	19839	519	23900	-4.1128	yes
CG12224-RA	19847	44510	6050	20542	-3.80561	yes
CG3788-RA	19902	9569	2284	110521	-3.13948	yes
CG6091-RD	19910	16687	697	19360	-3.54333	yes
CG5505-RB	19954	17883	2866	7235	-3.92352	yes
CG7669-RA	20274	16918	2179	16918	-3.50153	yes
CG3849-RA	20299	20299	1	455	-5.34373	yes
CG5509-RA	20660	64928	545	21184	-3.6352	yes
CG6186-RA	20904	49190	1252	48282	-3.39113	yes
CG6687-RA	20987	38247	1979	803	-3.56081	yes
CG4563-RA	21081	1564	12090	41120	-3.53506	yes
CG30278-RA	21226	7354	7499	31290	-3.32595	yes
CG17283-RA	21275	3680	3335	21836	-3.94928	yes
CG6127-RA	21347	8699	9515	77446	-6.86437	yes
CG5735-RA	21474	27768	4705	5591	-3.10901	yes
CG34173-RA	21594	5616	492	18242	-4.01757	yes
CG10660-RA	21640	1388	1	111430	-4.01826	yes
CG32437-RA	22003	3330	222	74739	-4.38715	yes
CG8532-RD	22005	8696	18236	99133	-5.33383	yes
CG16739-RA	22220	19804	22795	119948	-3.5022	yes
CG8780-RB	22283	18658	4516	4863	-3.00688	yes
CG31538-RA	22530	21493	1522	26991	-3.59101	yes
CG17010-RA	22608	2273	1	46706	-3.75701	yes
CG31335-RA	22611	550	550	945	-6.66133	yes
CG32774-RA	22954	22954	22954	113966	-4.76465	yes
CG8958-RA	22957	11142	5461	9466	-6.8677	yes
CG12729-RA	23047	17005	14433	20975	-4.72593	yes
CG34431-RA	23173	2138	1662	1662	-3.70201	yes
CG31244-RA	23371	8207	1	56622	-4.43531	yes
CG11227-RA	23627	12659	1	13830	-3.98193	yes
CG11227-RC	23627	12659	1	13830	-3.57391	yes
CG30329-RA	23885	17602	11094	140854	-3.15066	yes
CG10298-RA	24158	20979	327	35649	-3.02538	yes
CG3938-RA	24271	12712	2736	1544	-3.20757	yes
CG14968-RC	24272	29734	1	17261	-4.83576	yes
CG5695-RD	24437	2807	1	1	-4.50715	yes
CG8641-RA	24459	5646	4131	73403	-3.46297	yes
CG32440-RA	24499	834	2018	72243	-4.70877	yes
CG4372-RA	24959	12722	12722	18508	-3.24835	yes
CG34438-RF	25375	28653	1	64876	-5.06547	yes
CG33484-RC	25492	3502	577	4543	-4.24608	yes
CG10175-RA	25648	1069	7811	25422	-4.34815	yes
CG4712-RB	26035	20146	1773	53494	-3.04924	yes
CG2336-RA	26240	17255	1832	7707	-3.38943	yes
CG13725-RA	26558	7122	3039	154014	-3.39178	yes
CG7335-RA	26766	7596	795	64801	-4.57872	yes
CG10734-RA	27291	16135	6459	27291	-4.4456	yes
CG15515-RA	27580	1828	1	4526	-4.58167	yes
CG14391-RA	27907	2095	451	59524	-3.38718	yes
CG5327-RA	27985	45196	2640	81315	-6.3693	yes
CG32106-RA	28117	2184	588	10877	-3.86343	yes
CG31806-RA	28139	4228	17909	100882	-3.76769	yes
CG8489-RA	28361	4196	4196	27569	-3.24282	yes
CG3483-RA	28619	4881	6638	48658	-3.07127	yes
CG4714-RA	28663	17518	566	56122	-4.04901	yes
CG7794-RA	29270	38466	2455	540	-3.09266	yes
CG8160-RA	29701	29878	1	52780	-3.79547	yes
CG32117-RA	29724	8477	3404	42591	-5.20059	yes
CG17835-RD	30029	5556	12645	23219	-5.18331	yes
CG17212-RA	30031	681	9571	49278	-3.04865	yes
CG5122-RA	30228	5241	171	19400	-4.25188	yes
CG34011-RA	30249	9433	1710	47585	-3.94092	yes
CG6148-RA	30386	198	198	62003	-3.75247	yes
CG15025-RA	30543	29976	5936	68029	-3.26212	yes
CG2137-RA	30604	5119	2907	40579	-3.64518	yes
CG31627-RB	30964	16060	5042	16060	-4.48256	yes
CG31010-RA	31528	7048	1103	79615	-3.21241	yes
CG10969-RA	31529	1556	1977	7465	-4.7592	yes
CG6629-RA	31828	36130	226	37823	-3.62459	yes
CG17666-RA	31832	1253	2280	7162	-3.88529	yes
CG11249-RA	32155	4110	4110	4110	-4.50185	yes
CG14546-RA	32279	3251	3251	16018	-4.37379	yes
CG3399-RJ	32441	45663	9712	63191	-4.83373	yes
CG13611-RA	32777	11147	1	7970	-4.5677	yes
CG7653-RA	32918	1	1	77853	-6.13081	yes
CG7208-RA	33424	72219	17744	12020	-3.53463	yes
CG8560-RA	33820	13166	10297	27410	-3.41767	yes
CG17736-RA	34048	4935	3248	4935	-3.6364	yes
CG8120-RA	34073	36639	6143	19898	-3.47036	yes
CG13334-RA	34449	1671	917	3467	-5.51171	yes
CG7340-RD	34552	31369	1536	113646	-5.61055	yes
CG6727-RA	34571	19110	17243	46808	-4.05726	yes
CG3528-RA	34575	28937	32285	29838	-4.10809	yes
CG33284-RA	35298	5918	2163	59814	-3.80694	yes
CG6333-RA	35358	16721	1468	1200	-4.27234	yes
CG42378-RC	36041	15328	1410	15328	-4.4806	yes
CG14662-RA	36166	11193	1189	34700	-3.74825	yes
CG9745-RC	36280	20451	1	101069	-3.16848	yes
CG32186-RA	36385	22841	7722	39388	-4.10139	yes
CG15287-RA	36767	10535	3430	51688	-3.94137	yes
CG8837-RA	36857	14165	1	92580	-3.1472	yes
CG31788-RA	37028	14426	1776	120848	-3.35112	yes
CG6356-RA	37339	15709	3752	12532	-3.11587	yes
CG8981-RA	38660	3568	1	100348	-3.14593	yes
CG31213-RA	38809	32073	2828	7216	-3.53178	yes
CG34204-RA	38943	5239	4363	1	-4.31518	yes
CG4226-RC	39209	15466	1	64412	-3.48596	yes
CG5697-RA	39386	14679	14679	124422	-4.53679	yes
CG33308-RA	39503	9519	9519	41168	-3.58218	yes
CG2110-RA	39715	9823	9029	1916	-3.52125	yes
CG17154-RA	39968	1084	1084	27868	-3.14798	yes
CG11286-RA	40034	31679	11108	20516	-3.75554	yes
CG14111-RA	40182	34808	885	14185	-3.07098	yes
CG7665-RA	40486	9668	1675	26041	-3.09359	yes
CG9526-RB	40951	589	31979	103113	-3.27196	yes
CG3610-RA	41062	4621	5287	82885	-3.72348	yes
CG14071-RA	41153	25258	76	244	-3.43937	yes
CG6541-RA	41280	202	202	10867	-3.70848	yes
CG33943-RA	42301	2066	882	41788	-4.56712	yes
CG30497-RC	42364	4926	1221	39837	-4.2037	yes
CG12983-RB	42595	5437	8187	3695	-3.19857	yes
CG15625-RA	42787	62849	3644	8390	-3.27069	yes
CG18673-RB	42846	305	305	4710	-4.66251	yes
CG13564-RA	43369	31163	42848	103321	-3.02521	yes
CG42318-RG	43472	22662	530	206015	-3.78588	yes
CG31773-RA	43869	34235	437	74619	-3.57472	yes
CG33223-RA	45138	11197	5622	38635	-4.86837	yes
CG13449-RA	45716	14205	717	10894	-3.47564	yes
CG3811-RD	45724	2966	4304	2966	-3.36813	yes
CG9284-RA	45827	1322	1021	6844	-4.44361	yes
CG3544-RA	45882	10405	4568	55725	-4.72848	yes
CG12017-RA	46442	7564	1786	30113	-6.58986	yes
CG6912-RA	46598	33057	1114	166	-3.29294	yes
CG17344-RA	47542	5205	1	5205	-3.2775	yes
CG6059-RA	47717	12454	11998	16536	-3.10609	yes
CG8430-RB	47734	3334	4308	7630	-4.46349	yes
CG31804-RA	48549	4165	4544	86363	-3.08001	yes
CG9592-RB	48889	11446	422	18310	-4.17691	yes
CG42383-RA	49016	3125	1	69055	-3.26317	yes
CG10202-RA	49696	12547	11421	151425	-3.99651	yes
CG15765-RA	49763	29057	8009	47691	-4.24172	yes
CG1009-RB	50738	26353	8904	12078	-3.32779	yes
CG13947-RA	50769	5273	1	50593	-5.18458	yes
CG33715-RG	51482	22812	8250	51767	-4.15352	yes
CG1210-RC	51482	27744	13427	133	-3.36323	yes
CG11714-RA	51760	4630	131	1	-3.21686	yes
CG10588-RA	52377	15219	17969	2471	-4.86146	yes
CG14297-RA	52836	1	1	18430	-3.36395	yes
CG33017-RB	53157	12152	43	5798	-3.84862	yes
CG5614-RA	53718	497	1	65840	-3.32923	yes
CG9263-RA	54203	12936	12936	4338	-4.28339	yes
CG16853-RA	54512	12627	12627	4029	-3.6111	yes
CG7334-RD	55417	27814	12606	95058	-4.52594	yes
CG5968-RA	55936	10311	28058	23660	-3.51624	yes
CG12111-RA	56450	23684	2770	35482	-5.3819	yes
CG14995-RC	56575	3623	11026	99767	-4.44852	yes
CG14995-RD	56575	3623	11026	99767	-4.07839	yes
CG31867-RA	57149	3272	2359	2967	-6.1199	yes
CG8398-RA	57300	113	18425	56207	-4.06212	yes
CG4161-RA	57674	16969	2443	23714	-5.28097	yes
CG4381-RA	57748	14059	11520	57748	-3.2822	yes
CG31424-RA	57879	5478	5478	59355	-4.14871	yes
CG9016-RA	58241	7178	414	52643	-4.18464	yes
CG33665-RA	58445	58152	4880	58152	-3.94785	yes
CG8654-RA	59828	1461	876	31968	-4.59921	yes
CG15638-RA	60997	6142	6142	2280	-4.40432	yes
CG15705-RA	61795	20790	176	2585	-4.21136	yes
CG8368-RB	62488	5301	23613	51019	-3.0971	yes
CG6058-RE	63290	6016	1	29	-3.09194	yes
CG31816-RA	63350	17725	20644	16246	-4.65683	yes
CG15580-RA	64448	4195	25	4068	-3.3271	yes
CG30484-RA	65377	60516	3275	61034	-3.50512	yes
CG10185-RA	65896	2633	15788	62937	-3.71458	yes
CG5623-RA	66084	11194	11194	77625	-3.66506	yes
CG10090-RA	66131	20968	3137	57808	-3.01162	yes
CG14835-RA	67105	4614	1	5082	-3.64653	yes
CG9316-RA	68318	22910	557	31160	-3.52988	yes
CG10478-RA	68395	16031	1	4284	-3.03372	yes
CG30485-RA	68406	60873	246	64063	-3.04248	yes
CG8098-RA	69344	9271	2550	2874	-3.48267	yes
CG9177-RG	69579	43244	2344	13011	-3.49594	yes
CG42390-RC	69909	6289	4424	48302	-3.96232	yes
CG4704-RA	70144	15223	3251	62553	-6.04283	yes
CG3767-RA	70170	29165	621	10960	-3.39483	yes
CG12784-RA	70408	15518	15518	73301	-3.68091	yes
CG10605-RA	70640	8399	1	1	-4.17598	yes
CG8234-RA	71567	28541	5183	118444	-3.31196	yes
CG14000-RA	71598	6035	6179	66000	-3.99804	yes
CG33233-RC	71727	14881	189	103766	-4.2473	yes
CG33233-RD	71727	14881	189	103766	-3.97847	yes
CG34457-RA	71991	6624	2477	5521	-3.12798	yes
CG31802-RA	72024	8570	1	72193	-3.0341	yes
CG33704-RA	72351	3333	21774	53515	-3.2932	yes
CG7431-RA	72522	19070	5035	5671	-4.72225	yes
CG32394-RA	72651	32903	17449	40870	-3.06685	yes
CG42344-RF	73459	9426	59193	73629	-3.74477	yes
CG10930-RA	74242	39296	30668	86451	-3.34445	yes
CG32393-RB	75748	36000	14352	43967	-4.62753	yes
CG14076-RB	75830	4944	13111	113678	-4.81392	yes
CG5723-RC	76480	9892	39497	46775	-4.2088	yes
CG4683-RA	77673	54013	1	21560	-5.54536	yes
CG31797-RA	77706	3407	3407	70474	-4.69844	yes
CG30039-RA	80818	1	10190	4486	-3.07069	yes
CG18128-RA	81170	45105	21040	141775	-4.28613	yes
CG17119-RA	82946	3836	2460	21935	-3.05286	yes
CG4599-RB	83861	274	274	274	-3.42211	yes
CG8400-RB	85847	12406	523	19631	-5.02898	yes
CG10149-RA	86129	40222	132	84348	-3.66431	yes
CG17150-RD	86810	13388	24305	84032	-3.29699	yes
CG8649-RD	88875	14477	9972	5612	-3.12564	yes
CG1014-RA	90255	8131	1585	31	-3.03169	yes
CG13700-RB	90425	1	1	55878	-4.22461	yes
CG5432-RA	91396	969	11205	11561	-3.43686	yes
CG31115-RB	92154	23504	2210	642	-4.36927	yes
CG7722-RA	92290	7336	7336	113061	-3.32281	yes
CG40948-RA	92706	#N/A	17714	71815	-3.33212	yes
CG18132-RA	93319	27024	10012	14970	-5.29267	yes
CG33208-RI	93506	43389	1035	1140	-3.77889	yes
CG33302-RA	94505	2082	1504	54960	-3.24854	yes
CG5103-RA	97307	460	460	62760	-3.51057	yes
CG8813-RA	97821	25826	13960	1	-3.83505	yes
CG13838-RA	98252	11181	11181	6629	-3.86842	yes
CG5445-RB	99682	3670	2952	2683	-3.69827	yes
CG5993-RA	101010	9654	12061	128388	-3.1681	yes
CG9582-RA	101287	32020	519	19264	-4.0801	yes
CG34274-RA	101736	2543	8998	41973	-3.99285	yes
CG33523-RB	102101	28095	1	48260	-3.98767	yes
CG34120-RB	106302	34289	12031	66811	-4.0505	yes
CG17199-RA	108339	12520	10223	87073	-4.17398	yes
CG9169-RA	108512	28959	21200	36079	-3.98107	yes
CG32006-RA	109026	844	844	#N/A	-3.78798	yes
CG4349-RA	110159	8125	2449	52031	-3.0999	yes
CG16964-RA	110966	5098	339	27723	-3.00283	yes
CG6715-RA	112462	1101	4469	34566	-3.59418	yes
CG18769-RB	115886	58699	69278	1311	-3.24991	yes
CG7551-RB	115984	3326	1	53582	-4.08141	yes
CG31294-RA	116937	2245	3538	26772	-4.22211	yes
CG7391-RA	119482	5142	436	1320	-4.99039	yes
CG34141-RA	121020	1	11912	180974	-4.39353	yes
CG13127-RA	121980	9215	2409	35939	-3.17218	yes
CG10037-RA	123164	23307	17862	91383	-4.04022	yes
CG32371-RA	126733	887	887	8571	-3.92495	yes
CG32849-RA	127960	24914	858	30030	-3.4321	yes
CG6688-RA	127979	40743	17774	22939	-3.04967	yes
CG11333-RA	128601	6174	6174	4925	-3.75063	yes
CG18110-RA	131776	61808	4058	31737	-3.65359	yes
CG7577-RA	132056	61528	4338	32017	-4.09721	yes
CG17562-RA	135314	8269	444	68065	-3.33933	yes
CG32396-RA	135896	49268	49268	7016	-3.37569	yes
CG5399-RA	138253	5456	5456	5456	-3.71524	yes
CG41020-RA	138536	#N/A	7950	125554	-3.39231	yes
CG4170-RD	145144	16007	4828	146853	-4.60813	yes
CG14909-RA	149262	1	1	31445	-3.32732	yes
CG4233-RB	149584	3624	6098	22245	-3.74712	yes
CG41558-RA	151649	#N/A	6900	25936	-3.2522	yes
CG33322-RA	158007	22296	12449	99284	-3.11433	yes
CG31204-RA	174327	1507	1474	74742	-3.33154	yes
CG10559-RB	175512	4889	4889	40213	-3.98537	yes
CG15247-RA	179614	143	9078	27667	-4.19864	yes
CG14402-RA	191123	1875	1	66168	-3.77553	yes
CG12423-RA	197254	#N/A	5664	97531	-3.50049	yes
CG10996-RA	202794	107433	4055	7735	-3.29553	yes
CG31300-RA	207995	5470	15821	7730	-4.73229	yes
CG1903-RD	213729	88768	3062	51228	-4.16562	yes
CG34110-RC	248987	345	8306	14743	-7.35015	yes
CG40583-RA	392045	#N/A	12430	79130	-3.17796	yes
CG11816-RA	446167	2414	11945	95868	-3.65308	yes
CG30429-RA	#N/A	3205	2213	2213	-3.94609	yes
CG2053-RA	#N/A	10618	2972	16692	-3.13204	yes

## Sheet: Mip40 data
Gene	Distance to Mip40 peak, bp	Distance to Comr peak, bp	Distance to Can peak, bp	Distance to CG9879 peak, bp	log2(mip40/wt)	significant
CG7653-RA	1	1	32918	77853	-9.6994	yes
CG11634-RA	1	11286	9719	10026	-8.42167	yes
CG6497-RA	1	2118	43538	225467	-8.33514	yes
CG31679-RA	1	92	1	50966	-7.97092	yes
CG14402-RA	1	1875	191123	66168	-7.61418	yes
CG3557-RA	1	25412	1	96341	-7.38135	yes
CG3849-RA	1	20299	20299	455	-7.20384	yes
CG13999-RA	1	7693	25437	19839	-7.07744	yes
CG10752-RA	1	464	17247	14953	-6.91174	yes
CG12229-RA	1	22856	1	43039	-6.8096	yes
CG11196-RA	1	1	1	5270	-6.8072	yes
CG14651-RB	1	11718	53065	53065	-6.80151	yes
CG16870-RA	1	27719	1	20598	-6.68024	yes
CG34237-RA	1	745	9201	38558	-6.63922	yes
CG17230-RB	1	50453	1	108399	-6.52658	yes
CG14835-RA	1	4614	67105	5082	-6.50496	yes
CG11778-RB	1	59062	15849	1	-6.46992	yes
CG33706-RA	1	947	1	97747	-6.45909	yes
CG7551-RB	1	3326	115984	53582	-6.38251	yes
CG9682-RA	1	1	22332	38381	-6.37882	yes
CG10660-RA	1	1388	21640	111430	-6.36684	yes
CG4767-RA	1	17256	6978	103793	-6.2561	yes
CG32988-RA	1	1	252	604	-6.18133	yes
CG11227-RB	1	12659	23627	13830	-6.16108	yes
CG32835-RA	1	10350	1	90244	-6.12626	yes
CG31663-RA	1	645	43273	128556	-6.02083	yes
CG17944-RB	1	1172	1	1	-6.0161	yes
CG13539-RA	1	1438	5504	3244	-5.96843	yes
CG5711-RA	1	1	58206	26698	-5.9186	yes
CG11227-RA	1	12659	23627	13830	-5.90552	yes
CG8595-RA	1	10858	33109	99478	-5.82918	yes
CG13611-RA	1	11147	32777	7970	-5.82321	yes
CG4226-RC	1	15466	39209	64412	-5.8193	yes
CG15256-RA	1	64	1	21012	-5.75573	yes
CG14861-RA	1	1629	3899	25166	-5.74648	yes
CG30334-RA	1	9399	5247	5247	-5.53477	yes
CG13843-RA	1	19054	4145	1847	-5.41388	yes
CG7848-RA	1	1	1	55110	-5.38111	yes
CG9445-RA	1	1542	130175	82798	-5.35574	yes
CG15147-RA	1	1	1	77757	-5.32507	yes
CG8137-RA	1	1	1	28882	-5.23183	yes
CG15368-RA	1	13366	51587	34371	-5.20528	yes
CG13947-RA	1	5273	50769	50593	-5.14366	yes
CG13255-RA	1	19664	21164	14747	-5.13683	yes
CG31820-RA	1	1	1	1	-4.99397	yes
CG33125-RA	1	1	1	67559	-4.98412	yes
CG4824-RD	1	19187	37647	37647	-4.9693	yes
CG14297-RA	1	1	52836	18430	-4.9384	yes
CG31244-RA	1	8207	23371	56622	-4.91073	yes
CG30487-RA	1	1	1	50857	-4.90289	yes
CG3565-RA	1	1	6038	33901	-4.86052	yes
CG6661-RA	1	41096	32373	20006	-4.79957	yes
CG14098-RA	1	234	1	23442	-4.78167	yes
CG9364-RA	1	243	9745	7443	-4.77248	yes
CG15125-RA	1	1215	812	15206	-4.76754	yes
CG31958-RA	1	1311	16652	1	-4.70762	yes
CG42446-RA	1	573	573	573	-4.70259	yes
CG14644-RA	1	6777	1	27780	-4.69725	yes
CG32301-RA	1	23599	2291	1	-4.68933	yes
CG31174-RA	1	302	1	5384	-4.66554	yes
CG31730-RA	1	1	61	28388	-4.66478	yes
CG17567-RA	1	479	1	1	-4.62859	yes
CG15149-RA	1	148	1	1	-4.57457	yes
CG10164-RA	1	1	1	145	-4.56976	yes
CG17174-RA	1	1310	4690	15090	-4.53944	yes
CG31542-RA	1	16702	743	25088	-4.52682	yes
CG15429-RA	1	2750	81204	4208	-4.49689	yes
CG31468-RA	1	1	1	3720	-4.49117	yes
CG4683-RA	1	54013	77673	21560	-4.46791	yes
CG8856-RA	1	1	32285	32285	-4.45161	yes
CG12866-RA	1	1634	1634	1	-4.41416	yes
CG6914-RA	1	20740	56024	93175	-4.38553	yes
CG11546-RD	1	1	1	1	-4.35842	yes
CG10252-RA	1	126	126	126	-4.35564	yes
CG7815-RA	1	1830	1	2199	-4.3556	yes
CG31817-RA	1	17810	1	74498	-4.34259	yes
CG17030-RA	1	1	1	35091	-4.33602	yes
CG30378-RA	1	2731	17672	3363	-4.29878	yes
CG14909-RA	1	1	149262	31445	-4.27759	yes
CG9472-RA	1	20692	1	82082	-4.27336	yes
CG15124-RA	1	126	1	461	-4.2606	yes
CG15676-RA	1	23919	1719	14215	-4.24482	yes
CG8525-RA	1	25215	10087	10087	-4.22708	yes
CG31826-RA	1	3873	518	26508	-4.22282	yes
CG4477-RB	1	3461	10659	10659	-4.21092	yes
CG1193-RB	1	12733	1961	1961	-4.19452	yes
CG12026-RB	1	30881	19269	83867	-4.18991	yes
CG8292-RA	1	276	4764	4764	-4.18915	yes
CG15515-RA	1	1828	27580	4526	-4.15635	yes
CG12516-RA	1	485	1	20292	-4.14043	yes
CG31459-RA	1	245	13	6241	-4.13887	yes
CG9129-RA	1	2430	1	1	-4.11225	yes
CG34103-RA	1	3307	8775	7390	-4.11112	yes
CG5458-RA	1	24444	1	23342	-4.08255	yes
CG11227-RC	1	12659	23627	13830	-4.06166	yes
CG6628-RA	1	1	3074	35336	-4.04859	yes
CG4538-RA	1	17	1	17	-4.03837	yes
CG3219-RA	1	1249	1249	743	-4.03451	yes
CG33060-RA	1	2105	12192	4716	-4.02239	yes
CG1076-RA	1	2273	1	16482	-3.99989	yes
CG14355-RA	1	1	1	51978	-3.97051	yes
CG5695-RE	1	2807	24437	1	-3.96458	yes
CG31128-RA	1	968	46352	53377	-3.94648	yes
CG17377-RB	1	1	1	1	-3.89522	yes
CG13580-RA	1	1	1	1	-3.89431	yes
CG8981-RA	1	3568	38660	100348	-3.89128	yes
CG30192-RA	1	234	1	1	-3.87623	yes
CG5592-RA	1	58873	71323	17482	-3.8633	yes
CG14609-RA	1	37	1	19330	-3.86292	yes
CG4088-RA	1	7384	7384	8307	-3.85163	yes
CG30432-RA	1	7010	9139	44970	-3.83942	yes
CG4001-RA	1	21132	1	1	-3.82743	yes
CG30178-RA	1	9070	9070	9070	-3.81403	yes
CG31920-RB	1	6598	2135	100613	-3.80271	yes
CG14926-RA	1	31	1	31	-3.78436	yes
CG33054-RB	1	695	1252	83211	-3.77954	yes
CG8136-RA	1	53	38591	61239	-3.77734	yes
CG7921-RB	1	2367	2367	16680	-3.76981	yes
CG32178-RA	1	4291	3825	1	-3.76685	yes
CG17935-RA	1	1	1	472	-3.75453	yes
CG11694-RA	1	20197	31041	28387	-3.74315	yes
CG4478-RA	1	2713	1	2713	-3.73412	yes
CG13700-RB	1	1	90425	55878	-3.71508	yes
CG31639-RB	1	1	1	1	-3.71084	yes
CG7969-RA	1	1	1	73922	-3.69446	yes
CG10108-RA	1	19687	12952	49714	-3.68536	yes
CG9427-RA	1	11541	16248	16248	-3.68483	yes
CG18336-RA	1	21228	1	10122	-3.68473	yes
CG5614-RA	1	497	53718	65840	-3.68384	yes
CG31025-RB	1	1	1	39	-3.6586	yes
CG15547-RA	1	34309	10	1	-3.62209	yes
CG8136-RB	1	53	38591	61239	-3.62061	yes
CG4456-RB	1	15140	35	42061	-3.61374	yes
CG33523-RB	1	28095	102101	48260	-3.60406	yes
CG4095-RA	1	52604	186736	77344	-3.59447	yes
CG17344-RA	1	5205	47542	5205	-3.58729	yes
CG32655-RA	1	1	144561	89655	-3.56663	yes
CG17198-RA	1	18465	3621	16817	-3.56029	yes
CG30366-RB	1	812	942	1316	-3.54675	yes
CG9660-RC	1	174	14951	25582	-3.53064	yes
CG12617-RA	1	53185	1	838	-3.53027	yes
CG17770-RA	1	1	14297	1868	-3.52291	yes
CG6058-RE	1	6016	63290	29	-3.51076	yes
CG34029-RA	1	9238	452	96730	-3.50661	yes
CG5565-RA	1	804	18052	12220	-3.48318	yes
CG7164-RA	1	7097	40129	40129	-3.41679	yes
CG33232-RC	1	814	19049	6321	-3.41405	yes
CG15530-RB	1	13317	10639	34164	-3.40907	yes
CG1640-RB	1	8123	372668	69032	-3.40782	yes
CG9780-RA	1	1637	41269	1	-3.40649	yes
CG11989-RE	1	8607	107739	27827	-3.36946	yes
CG4546-RA	1	22	22	1	-3.36581	yes
CG6614-RA	1	1	1	13463	-3.36081	yes
CG3222-RA	1	5538	7455	87417	-3.35476	yes
CG10749-RA	1	1	1	2558	-3.31591	yes
CG31178-RB	1	4526	1	1160	-3.30781	yes
CG8837-RA	1	14165	36857	92580	-3.30538	yes
CG32407-RA	1	34456	95740	41899	-3.28794	yes
CG30189-RA	1	26614	5458	36058	-3.24951	yes
CG31802-RA	1	8570	72024	72193	-3.24912	yes
CG3494-RA	1	1	1	19859	-3.23705	yes
CG5695-RD	1	2807	24437	1	-3.22888	yes
CG31025-RA	1	1	1	39	-3.22284	yes
CG3494-RB	1	1	1	19800	-3.21958	yes
CG17567-RB	1	479	1	1	-3.21772	yes
CG17567-RD	1	479	1	1	-3.21645	yes
CG17010-RA	1	2273	22608	46706	-3.20881	yes
CG3779-RA	1	1	1	1373	-3.19126	yes
CG10838-RA	1	493	1	1171	-3.18616	yes
CG31740-RA	1	390	1	1	-3.14948	yes
CG8336-RA	1	13953	37143	57729	-3.14704	yes
CG17838-RA	1	11337	567	39543	-3.1306	yes
CG11624-RA	1	21159	1	9472	-3.11987	yes
CG17118-RA	1	1790	1	6741	-3.11842	yes
CG12289-RA	1	3345	116003	53601	-3.11441	yes
CG31948-RB	1	1	1	127269	-3.11008	yes
CG1984-RA	1	82492	1	1	-3.10664	yes
CG31100-RA	1	1	6006	46647	-3.10605	yes
CG9359-RA	1	7206	10199	27376	-3.06507	yes
CG3191-RA	1	70760	185776	46792	-3.05754	yes
CG4218-RA	1	1	1	5771	-3.03534	yes
CG3121-RA	1	11388	4317	39817	-3.02057	yes
CG4810-RA	1	5979	1	17914	-3.00745	yes
CG4073-RA	4	30944	20817	41724	-5.52072	yes
CG42266-RA	7	20371	7	71937	-3.60345	yes
CG17648-RA	8	10934	22481	35829	-3.72176	yes
CG31415-RA	15	12048	15	7445	-6.38104	yes
CG31361-RB	15	15	1	78433	-4.63304	yes
CG13801-RA	15	7493	16730	27302	-3.19144	yes
CG6130-RA	17	60422	1	12151	-5.10744	yes
CG9254-RA	18	17393	1	18	-3.2467	yes
CG33673-RA	19	11878	109988	61841	-3.27839	yes
CG15767-RA	20	1	78840	73088	-6.67727	yes
CG4306-RA	24	24	1	90947	-4.68617	yes
CG15580-RA	25	4195	64448	4068	-6.49018	yes
CG15278-RA	27	3004	4343	4343	-7.66362	yes
CG7366-RA	29	52896	29	85052	-3.63679	yes
CG2574-RA	29	2066	29	29	-3.40911	yes
CG4697-RA	30	623	30	1695	-4.85546	yes
CG33170-RA	30	9308	30	192938	-3.12757	yes
CG14282-RA	32	21212	3160	3160	-4.83568	yes
CG32063-RB	33	525	33	33	-4.31268	yes
CG31546-RA	38	7866	38	44232	-4.81418	yes
CG33017-RB	43	12152	53157	5798	-4.73877	yes
CG4910-RA	44	39664	44	44	-3.80319	yes
CG7931-RA	45	45	45	200	-4.27192	yes
CG30103-RA	47	77	35532	12820	-7.5962	yes
CG42288-RA	47	486	47	486	-5.25474	yes
CG15527-RA	51	2707	2707	16340	-4.77808	yes
CG17821-RA	53	20661	504	25283	-4.03074	yes
CG33102-RA	61	23341	126387	31603	-5.04316	yes
CG18063-RC	61	1333	1333	61	-4.2521	yes
CG30325-RA	61	26096	2076	9738	-4.09661	yes
CG4569-RA	64	7701	7701	5381	-5.67792	yes
CG11703-RA	65	21845	22810	47550	-3.52135	yes
CG13044-RA	66	4240	40071	22556	-6.64133	yes
CG9868-RA	67	1659	25088	23005	-8.59163	yes
CG17261-RA	67	1062	1	67	-4.02724	yes
CG8204-RA	70	1563	30995	111461	-4.4344	yes
CG10168-RA	72	72	17909	17683	-3.51547	yes
CG5906-RA	75	549	1	38275	-4.21321	yes
CG14071-RA	76	25258	41153	244	-7.84959	yes
CG12250-RB	76	76	1	175	-5.67699	yes
CG12250-RA	76	76	1	175	-4.07066	yes
CG10730-RA	82	710	82	133595	-3.84741	yes
CG34175-RA	83	1178	16794	15147	-7.11655	yes
CG14098-RB	84	84	1	22948	-4.91857	yes
CG12783-RA	92	6359	137224	69975	-4.97654	yes
CG7131-RA	92	55483	1	92	-3.0307	yes
CG1971-RA	100	14038	4337	40728	-4.97528	yes
CG7235-RC	100	5939	5425	4120	-4.26895	yes
CG31050-RA	105	15269	15269	20195	-5.82041	yes
CG12438-RA	106	5889	46831	3583	-3.97052	yes
CG34109-RC	107	107	54632	15087	-3.95113	yes
CG3473-RA	113	14270	6417	20422	-6.77984	yes
CG4761-RA	113	4247	4247	46212	-3.46141	yes
CG30110-RA	114	23739	1	12095	-6.67091	yes
CG33489-RA	114	114	114	4632	-5.38937	yes
CG10113-RA	115	115	115	1724	-5.85818	yes
CG2727-RB	115	570	52272	49636	-3.45716	yes
CG1365-RA	115	5509	6429	1167	-3.18009	yes
CG32026-RA	117	117	20	1	-5.03223	yes
CG13538-RA	119	19913	1	39524	-3.2691	yes
CG8959-RA	122	6643	122	1	-4.1278	yes
CG34386-RC	128	13344	13344	70609	-4.137	yes
CG1979-RA	131	88673	1	6040	-4.77044	yes
CG11714-RA	131	4630	51760	1	-4.34795	yes
CG17769-RA	132	339	14847	1318	-4.59345	yes
CG32141-RA	132	14745	5509	79345	-4.20558	yes
CG10149-RA	132	40222	86129	84348	-3.81078	yes
CG5265-RA	137	26095	1	1	-4.24525	yes
CG30448-RA	141	2447	74320	79821	-3.27638	yes
CG2267-RA	142	3613	16446	2550	-3.30246	yes
CG30366-RA	145	1	575	2273	-3.38693	yes
CG30461-RD	149	8299	521	521	-4.18132	yes
CG5983-RA	150	2766	8974	10806	-3.43409	yes
CG16988-RA	151	38499	93452	41726	-3.364	yes
CG14054-RA	151	155316	151	10159	-3.07041	yes
CG31169-RB	155	16454	8679	13174	-8.07335	yes
CG5122-RA	171	5241	30228	19400	-8.74518	yes
CG18193-RA	171	10273	264	3052	-3.91275	yes
CG33937-RA	172	5914	404	211	-3.0465	yes
CG9449-RF	173	30935	8349	71839	-6.78615	yes
CG5043-RA	181	9502	9588	15996	-3.0189	yes
CG33234-RB	182	12898	73710	101783	-3.91415	yes
CG33233-RC	189	14881	71727	103766	-8.10744	yes
CG34241-RA	191	1	587	67249	-3.30774	yes
CG16758-RE	196	196	196	196	-3.12891	yes
CG6188-RA	197	534	7673	39290	-4.00574	yes
CG6148-RA	198	198	30386	62003	-3.47929	yes
CG3245-RA	199	2908	18311	24645	-5.26	yes
CG14739-RA	200	200	8612	87734	-3.32775	yes
CG6541-RA	202	202	41280	10867	-3.064	yes
CG7755-RA	204	22787	63792	4582	-5.93617	yes
CG11526-RB	206	17013	1288	1288	-3.2954	yes
CG12819-RA	209	31	31	1	-3.44603	yes
CG8080-RA	209	48529	5316	9972	-3.39192	yes
CG31533-RA	214	5252	214	57270	-4.08276	yes
CG14921-RA	219	27006	33415	1148	-4.42793	yes
CG30099-RA	221	28765	69770	10560	-5.92235	yes
CG32437-RA	222	3330	22003	74739	-4.59515	yes
CG6629-RA	226	36130	31828	37823	-5.2919	yes
CG31230-RA	230	1	78	13099	-4.77375	yes
CG30485-RA	246	60873	68406	64063	-6.20503	yes
CG15543-RA	246	20640	68335	116422	-3.74723	yes
CG33286-RB	249	1	34657	3704	-6.032	yes
CG6433-RB	250	5814	6479	41974	-8.52654	yes
CG4212-RB	252	5321	65379	52297	-6.23739	yes
CG14315-RA	262	45273	6478	14796	-3.58386	yes
CG31851-RA	265	265	2226	26223	-3.55238	yes
CG32121-RB	268	7827	268	268	-8.04016	yes
CG4599-RB	274	274	83861	274	-3.54889	yes
CG15708-RA	281	5389	22780	22538	-5.09683	yes
CG12963-RA	284	15590	13587	128869	-5.81444	yes
CG13245-RA	288	1	1	1	-3.65297	yes
CG15590-RA	290	65	65	1	-3.99733	yes
CG34425-RA	293	5816	78517	28740	-5.38029	yes
CG32299-RA	301	7119	1	1990	-6.41507	yes
CG6380-RA	307	3036	22443	25981	-4.26926	yes
CG30445-RA	308	18700	195149	503	-3.1258	yes
CG30385-RA	314	3247	1622	132034	-5.17873	yes
CG12860-RA	320	36	36	36	-4.38885	yes
CG31549-RA	321	4433	3471	47665	-3.22939	yes
CG10298-RA	327	20979	24158	35649	-4.12654	yes
CG5133-RA	334	4665	30951	79324	-3.61584	yes
CG33720-RB	336	958	8030	34351	-3.82759	yes
CG16964-RA	339	5098	110966	27723	-7.23544	yes
CG5773-RA	340	5323	5323	89568	-3.72567	yes
CG33191-RA	344	966	8022	34359	-4.73383	yes
CG2127-RA	351	351	159	1	-3.85525	yes
CG30391-RA	352	10519	105440	46642	-4.45056	yes
CG13494-RA	361	361	16048	96957	-3.93129	yes
CG17195-RA	362	21264	822	16321	-5.45553	yes
CG30365-RA	363	212	363	5471	-3.54916	yes
CG3708-RA	366	26355	366	86530	-6.60836	yes
CG31803-RA	366	10227	10946	37224	-4.07609	yes
CG7414-RB	367	9634	51201	60184	-3.60992	yes
CG9133-RD	367	1114	1058	1058	-3.30352	yes
CG9130-RA	367	1114	1058	1058	-3.19434	yes
CG15171-RA	369	15487	15792	31731	-6.55514	yes
CG31008-RA	371	21314	21803	68166	-3.36283	yes
CG31742-RA	375	2466	15708	16403	-5.55999	yes
CG14354-RA	384	384	17787	1259	-4.47146	yes
CG12521-RA	388	22718	9	51864	-4.21184	yes
CG15909-RA	391	20821	198001	3355	-4.44369	yes
CG15579-RA	391	33563	9415	77668	-3.75689	yes
CG14106-RA	396	2253	5842	1866	-5.90017	yes
CG31682-RA	404	821	2256	48618	-7.76775	yes
CG30430-RA	409	1	1	1	-3.6273	yes
CG9016-RA	414	7178	58241	52643	-4.09833	yes
CG2224-RA	420	6015	6614	6455	-3.69561	yes
CG5398-RA	421	136	42	98558	-3.23672	yes
CG31609-RB	423	1474	29065	52726	-5.05279	yes
CG7969-RB	425	425	251	71666	-3.00029	yes
CG32240-RA	427	4713	36879	51735	-3.44835	yes
CG31773-RA	437	34235	43869	74619	-8.22194	yes
CG13039-RA	439	1046	16469	439	-5.79704	yes
CG11165-RA	442	2231	18172	2863	-5.26465	yes
CG10047-RA	446	694	694	19846	-3.69184	yes
CG14391-RA	451	2095	27907	59524	-4.76344	yes
CG15362-RA	452	1666	143938	27891	-4.25513	yes
CG7740-RA	460	67429	12692	7306	-4.55004	yes
CG31523-RD	465	265	40887	40887	-4.46886	yes
CG1688-RA	465	17244	17244	13064	-3.15582	yes
CG8627-RA	469	15794	43326	4407	-4.58009	yes
CG14658-RA	470	703	27925	1095	-3.12362	yes
CG12426-RB	478	2969	11895	50177	-4.94404	yes
CG9008-RA	481	45194	32015	30787	-5.87019	yes
CG34173-RA	492	5616	21594	18242	-3.45146	yes
CG31791-RA	499	35702	9468	62133	-3.57026	yes
CG14240-RA	503	6635	8758	42070	-3.02107	yes
CG33092-RB	512	8723	3979	2494	-3.78459	yes
CG33092-RA	512	8723	3979	2494	-3.4981	yes
CG9582-RA	519	32020	101287	19264	-7.28813	yes
CG5250-RA	524	20749	21714	48646	-4.63468	yes
CG42318-RG	530	22662	43472	206015	-3.11145	yes
CG18109-RA	533	1873	6641	37496	-3.68631	yes
CG12209-RA	534	29881	534	89114	-5.37616	yes
CG8245-RA	539	2155	31930	1884	-7.52006	yes
CG16991-RA	539	25208	43371	35156	-4.17916	yes
CG5509-RA	545	64928	20660	21184	-5.58909	yes
CG11880-RB	545	22317	21146	113816	-3.4036	yes
CG31335-RA	550	550	22611	945	-5.32086	yes
CG7816-RC	556	14375	5402	9569	-7.28088	yes
CG7813-RA	563	169	7446	169	-7.05308	yes
CG4714-RA	566	17518	28663	56122	-4.29564	yes
CG33147-RA	576	32946	22908	52151	-4.45561	yes
CG11209-RA	584	6022	8034	25494	-5.30813	yes
CG8701-RA	585	1385	1193	347	-3.15798	yes
CG32106-RA	588	2184	28117	10877	-4.00348	yes
CG8772-RC	591	131	1	55918	-3.14334	yes
CG2304-RA	597	1745	183517	197097	-4.279	yes
CG2304-RD	597	1745	183517	197097	-3.33313	yes
CG34238-RA	601	1733	8213	37570	-3.96387	yes
CG3843-RA	613	613	18390	2570	-6.53292	yes
CG12832-RA	618	7629	70892	92346	-4.15125	yes
CG1193-RA	618	14076	618	618	-3.94572	yes
CG3767-RA	621	29165	70170	10960	-4.3293	yes
CG17176-RA	637	413	413	19367	-5.80921	yes
CG3942-RA	643	332	3785	52278	-3.70026	yes
CG5693-RA	646	1463	1	142	-5.77541	yes
CG4479-RA	650	650	60	650	-3.08004	yes
CG17934-RA	652	1	1	652	-3.4616	yes
CG31055-RC	657	12727	184692	28905	-4.68206	yes
CG8291-RB	670	14135	614	2024	-5.31361	yes
CG31055-RA	671	12713	184706	28919	-3.80102	yes
CG5024-RA	689	689	13404	2761	-5.03308	yes
CG14660-RA	704	4888	19574	4547	-6.46694	yes
CG12448-RB	707	17685	16443	16413	-6.3769	yes
CG4994-RB	712	1545	29056	1040	-4.18656	yes
CG31231-RA	716	5625	5625	6781	-3.93821	yes
CG13449-RA	717	14205	45716	10894	-4.24235	yes
CG15927-RA	729	1	20230	25766	-3.07115	yes
CG17584-RA	733	12197	39149	41223	-3.22589	yes
CG3265-RA	736	41421	217019	3773	-6.15306	yes
CG10541-RA	742	6791	4877	6567	-3.33743	yes
CG31093-RA	745	10050	6993	3048	-4.87451	yes
CG13475-RB	754	6292	32691	32691	-4.61638	yes
CG42480-RA	756	336	32284	30753	-6.88299	yes
CG32061-RA	761	424	761	761	-3.70055	yes
CG31358-RA	765	765	8477	70252	-5.00934	yes
CG32463-RA	799	1	1028	49846	-5.19911	yes
CG3199-RA	803	10679	5040	62697	-7.57127	yes
CG12902-RB	804	804	2186	39777	-3.0397	yes
CG13978-RA	829	13780	1	93538	-5.44117	yes
CG32006-RA	844	844	109026	#N/A	-4.70874	yes
CG9970-RA	852	1336	185	1044	-6.70184	yes
CG8279-RB	856	6214	99877	10242	-3.54515	yes
CG32388-RA	857	2228	11573	4518	-3.51385	yes
CG32849-RA	858	24914	127960	30030	-3.04048	yes
CG1469-RC	859	17472	345	76705	-3.94256	yes
CG9483-RA	863	1682	863	863	-6.84128	yes
CG15258-RA	873	591	873	60103	-3.34406	yes
CG17946-RA	874	75	1	874	-3.18136	yes
CG8654-RA	876	1461	59828	31968	-6.93053	yes
CG10143-RA	888	6230	1775	7742	-5.55368	yes
CG3611-RA	890	31909	7741	9034	-5.80894	yes
CG32298-RB	902	6364	353	2745	-4.5932	yes
CG14610-RA	905	272	905	272	-3.33895	yes
CG14262-RA	906	9219	9219	6010	-3.8024	yes
CG32228-RA	906	1803	10248	45777	-3.56666	yes
CG6867-RA	917	5514	40510	1	-3.01313	yes
CG17375-RA	921	921	2983	2983	-4.62235	yes
CG33530-RA	924	924	25233	35050	-3.45013	yes
CG17177-RA	933	2234	3170	88826	-5.28893	yes
CG34012-RA	933	4563	5243	18564	-5.28208	yes
CG3809-RA	951	8908	2448	20843	-3.81256	yes
CG17533-RA	952	9152	4304	11861	-3.77972	yes
CG3394-RA	952	12405	952	200060	-3.36257	yes
CG10834-RA	961	961	1250	5520	-4.74353	yes
CG15475-RA	965	11546	30022	24909	-8.50318	yes
CG12594-RA	979	979	19574	102419	-3.67142	yes
CG10124-RA	983	983	983	32863	-6.71646	yes
CG10344-RB	984	32652	6673	188189	-4.98969	yes
CG31482-RA	986	2581	7211	10101	-5.73209	yes
CG10344-RA	995	32663	6662	188178	-4.13634	yes
CG34210-RA	1001	8806	34599	64772	-6.27537	yes
CG32181-RA	1002	1481	1015	1787	-3.67752	yes
CG8805-RA	1012	6480	10196	163073	-3.35783	yes
CG6036-RA	1019	10912	22774	34849	-5.35948	yes
CG31801-RA	1030	37540	11306	60295	-4.42295	yes
CG17672-RA	1040	2741	3026	48336	-3.79581	yes
CG11656-RA	1046	34806	7449	155828	-4.18464	yes
CG7352-RA	1049	6862	2486	7136	-3.69008	yes
CG31406-RB	1053	15226	15226	1657	-4.00323	yes
CG33309-RA	1065	1065	47957	49622	-3.84488	yes
CG6404-RB	1070	1070	1320	12992	-3.58175	yes
CG33992-RA	1074	5355	3378	101856	-3.92053	yes
CG15425-RA	1094	6797	51138	25622	-4.38094	yes
CG31363-RB	1098	13308	1	19584	-7.32242	yes
CG10089-RA	1103	22362	19595	37585	-5.84956	yes
CG31010-RA	1103	7048	31528	79615	-5.83132	yes
CG10016-RB	1110	1110	1110	1110	-4.4325	yes
CG11450-RB	1115	1307	2215	22900	-3.06065	yes
CG1827-RC	1131	39007	836	10294	-4.05022	yes
CG1287-RA	1134	4189	4002	1510	-5.14073	yes
CG15862-RE	1137	1769	1769	18914	-5.52494	yes
CG9660-RD	1137	725	2339	7941	-4.7009	yes
CG15862-RD	1137	1769	1769	18914	-3.43605	yes
CG42475-RA	1138	6522	61849	98614	-4.41386	yes
CG5315-RB	1146	6960	988	45376	-3.12282	yes
CG17764-RA	1151	1474	5683	5683	-3.70435	yes
CG6083-RA	1153	1006	2070	37200	-3.83563	yes
CG11064-RA	1156	1156	#N/A	6555	-3.53366	yes
CG15172-RA	1159	3319	3624	30041	-3.07493	yes
CG5762-RA	1164	2391	1164	90088	-4.53726	yes
CG6569-RC	1167	929	1167	6795	-3.52558	yes
CG17147-RA	1173	13879	21313	25560	-3.23764	yes
CG1631-RA	1177	32206	68113	75164	-6.6534	yes
CG11825-RA	1187	21114	21114	19936	-3.46917	yes
CG14662-RA	1189	11193	36166	34700	-4.43789	yes
CG12334-RA	1194	10149	40005	26522	-4.49159	yes
CG34167-RA	1218	377	377	721	-4.31506	yes
CG30497-RC	1221	4926	42364	39837	-3.11624	yes
CG17673-RA	1239	2464	27510	31076	-8.51841	yes
CG9392-RA	1239	24300	7364	20412	-6.14392	yes
CG8937-RA	1240	15253	15253	27683	-8.12604	yes
CG42257-RF	1246	1922	26	174	-3.32426	yes
CG3829-RA	1271	1726	53428	48480	-3.64963	yes
CG5685-RB	1284	1587	9473	94509	-3.67454	yes
CG5388-RA	1288	4558	32504	5303	-7.54648	yes
CG31693-RA	1288	7482	17155	2908	-5.78687	yes
CG1629-RA	1305	1305	167616	27185	-3.84556	yes
CG30002-RA	1305	2301	478	20429	-3.13083	yes
CG12439-RA	1307	18546	49571	32220	-3.94806	yes
CG1980-RB	1311	83944	1	1311	-4.21563	yes
CG8733-RA	1311	34876	57203	76369	-3.31181	yes
CG3354-RA	1315	104	1315	2439	-4.23843	yes
CG7958-RB	1317	1317	17964	29636	-8.87422	yes
CG8295-RC	1317	3053	2717	8675	-4.03719	yes
CG14684-RA	1323	23120	28641	49548	-4.37108	yes
CG34287-RA	1331	11200	1625	72252	-3.14944	yes
CG1137-RA	1332	6153	5738	6153	-3.15067	yes
CG13243-RA	1339	15803	5525	105246	-4.97278	yes
CG14420-RA	1342	28797	142188	8503	-4.21873	yes
CG14915-RA	1344	16158	16580	48899	-3.72074	yes
CG31697-RA	1358	5842	6690	8902	-5.93846	yes
CG13167-RA	1363	2314	15821	2175	-7.85879	yes
CG1079-RA	1367	10594	10419	514	-3.30009	yes
CG3492-RA	1407	520	1407	21446	-5.89529	yes
CG14676-RA	1417	5024	1417	66076	-6.63177	yes
CG31467-RA	1433	23010	28751	49658	-4.06381	yes
CG11322-RB	1441	9528	9818	38337	-5.65834	yes
CG3215-RA	1445	1828	2024	2167	-5.21692	yes
CG12780-RA	1451	1	47402	17685	-3.44705	yes
CG9637-RA	1463	2456	15421	6818	-3.46271	yes
CG6333-RA	1468	16721	35358	1200	-4.7974	yes
CG31204-RA	1474	1507	174327	74742	-5.00979	yes
CG10764-RA	1496	1755	4434	20105	-3.16719	yes
CG34181-RA	1499	4745	4011	80037	-5.78671	yes
CG5687-RA	1501	15591	72351	30785	-3.11096	yes
CG14689-RA	1514	27395	24366	45273	-4.46504	yes
CG5077-RD	1526	1780	229	2352	-3.85602	yes
CG7340-RD	1536	31369	34552	113646	-4.99857	yes
CG11128-RB	1554	1388	17840	169161	-3.16608	yes
CG2201-RE	1559	940	4452	4054	-3.28926	yes
CG12307-RA	1560	1181	39	10301	-4.79471	yes
CG31623-RA	1574	4742	17539	45221	-6.99861	yes
CG1902-RC	1582	24390	2	24390	-5.39676	yes
CG13544-RA	1586	985	1	1740	-3.70327	yes
CG32435-RC	1612	19445	18856	103523	-5.13011	yes
CG14151-RA	1613	3666	6280	35637	-4.51566	yes
CG14395-RA	1636	5669	2118	28902	-7.13156	yes
CG6761-RA	1649	38101	10600	16815	-3.44633	yes
CG3062-RA	1654	4329	14248	56762	-3.82755	yes
CG34431-RA	1662	2138	23173	1662	-4.75272	yes
CG4286-RA	1668	26954	17734	4451	-5.70417	yes
CG13385-RA	1671	9775	87724	19199	-4.98824	yes
CG6519-RA	1727	11010	1727	7193	-3.27411	yes
CG34235-RA	1731	1731	1731	13960	-3.51312	yes
CG31788-RA	1776	14426	37028	120848	-3.44199	yes
CG18682-RA	1777	1	4345	3881	-4.31184	yes
CG1264-RA	1797	1744	50119	10793	-3.50765	yes
CG4329-RA	1808	12908	19631	1808	-5.5527	yes
CG14034-RB	1809	1087	1809	1009	-4.35654	yes
CG14731-RA	1819	6346	13308	7948	-3.61692	yes
CG15167-RA	1829	1081	23578	2477	-5.43686	yes
CG30398-RA	1833	16728	1833	60348	-4.30957	yes
CG32454-RA	1847	2816	42475	216572	-5.24583	yes
CG13405-RA	1847	1	#N/A	1847	-3.38417	yes
CG17009-RA	1850	9364	111068	89678	-3.13578	yes
CG9001-RA	1863	11297	1390	2021	-3.88993	yes
CG13822-RA	1870	19047	6680	19047	-3.32863	yes
CG18559-RA	1881	16725	20142	11332	-4.04179	yes
CG34222-RA	1884	1444	1	75108	-3.39072	yes
CG11739-RA	1910	1733	2758	1733	-5.59059	yes
CG32945-RA	1961	1903	8904	42940	-5.15004	yes
CG30412-RB	1971	11191	34620	32537	-3.25287	yes
CG10969-RA	1977	1556	31529	7465	-4.17188	yes
CG6687-RA	1979	38247	20987	803	-5.15668	yes
CG33773-RA	1995	22784	22415	22784	-4.41565	yes
CG42355-RB	2003	17851	86200	26649	-6.92415	yes
CG4983-RA	2006	735	1	9855	-4.04622	yes
CG32440-RA	2018	834	24499	72243	-4.95776	yes
CG10138-RA	2034	23293	25410	25558	-6.05053	yes
CG15152-RA	2039	7637	22498	22265	-3.34224	yes
CG14717-RA	2075	8335	4098	77124	-3.45252	yes
CG13110-RA	2092	11600	11600	97266	-4.2504	yes
CG18330-RA	2093	10080	14381	10080	-4.29733	yes
CG18455-RB	2100	11564	45868	51368	-3.88207	yes
CG3306-RA	2112	8073	9990	84882	-7.03581	yes
CG16954-RB	2116	12830	1362	88571	-3.03323	yes
CG10950-RA	2130	10809	9353	30506	-6.09448	yes
CG34170-RA	2134	2830	2830	45594	-7.91874	yes
CG10919-RA	2163	22743	53611	6939	-3.89538	yes
CG33284-RA	2163	5918	35298	59814	-3.33604	yes
CG7669-RA	2179	16918	20274	16918	-4.65715	yes
CG8564-RA	2195	3348	17038	11831	-4.35629	yes
CG14982-RB	2196	2507	39226	49183	-4.70492	yes
CG12035-RA	2201	9888	5445	31794	-4.51937	yes
CG40245-RA	2206	#N/A	225968	63960	-3.32798	yes
CG31115-RB	2210	23504	92154	642	-4.03075	yes
CG3385-RA	2212	16071	19313	218421	-3.77345	yes
CG30429-RA	2213	3205	#N/A	2213	-4.73933	yes
CG9476-RA	2233	22316	10283	2233	-3.09451	yes
CG5421-RA	2236	27093	13092	69379	-3.77236	yes
CG42321-RI	2264	853	8983	91448	-3.56806	yes
CG18249-RA	2269	9290	97308	5422	-3.93194	yes
CG17666-RA	2280	1253	31832	7162	-4.88992	yes
CG3788-RA	2284	9569	19902	110521	-3.84703	yes
CG6691-RA	2307	1456	2307	21335	-7.74213	yes
CG42263-RA	2336	2336	3796	7034	-3.17612	yes
CG7777-RA	2337	1766	7982	6982	-3.2791	yes
CG31226-RB	2343	1	6523	1	-3.12778	yes
CG31226-RA	2343	1	6523	1	-3.05661	yes
CG31867-RA	2359	3272	57149	2967	-7.09654	yes
CG4270-RA	2367	17991	17991	25748	-3.1356	yes
CG30376-RA	2382	791	1078	24303	-4.01222	yes
CG34366-RB	2382	1487	12370	62897	-3.46478	yes
CG31286-RB	2392	5389	12760	12492	-5.1596	yes
CG9624-RA	2397	7706	31852	115921	-6.45915	yes
CG34127-RA	2428	3592	13031	2428	-3.40865	yes
CG4161-RA	2443	16969	57674	23714	-10.952	yes
CG30177-RA	2469	3623	2824	60170	-3.25093	yes
CG34457-RA	2477	6624	71991	5521	-8.6781	yes
CG42469-RA	2488	5142	97113	91515	-3.36803	yes
CG33490-RA	2495	2495	1	7013	-5.1647	yes
CG40551-RA	2500	#N/A	82346	341540	-4.41662	yes
CG31913-RA	2501	14402	16876	538	-5.71441	yes
CG31327-RA	2504	8143	2504	60161	-4.2983	yes
CG11043-RA	2505	15743	1	1	-3.6648	yes
CG10999-RA	2507	15281	41	33523	-3.16626	yes
CG13131-RA	2531	8708	121301	26663	-4.18316	yes
CG32488-RA	2540	3627	10072	55849	-5.18687	yes
CG14855-RA	2547	7319	17709	34149	-4.13286	yes
CG8098-RA	2550	9271	69344	2874	-3.54768	yes
CG6169-RD	2556	14913	3404	2556	-5.61621	yes
CG13872-RA	2564	1954	87125	67016	-4.12951	yes
CG8006-RA	2579	43403	9212	94545	-3.57633	yes
CG12206-RC	2596	37112	9652	40003	-6.84511	yes
CG11475-RA	2603	4942	2812	2812	-4.3129	yes
CG8918-RA	2635	2635	1	1540	-4.29965	yes
CG5327-RA	2640	45196	27985	81315	-4.053	yes
CG5556-RA	2687	1894	14997	15275	-4.34043	yes
CG15219-RA	2734	1779	3023	3747	-3.67607	yes
CG3938-RA	2736	12712	24271	1544	-3.72349	yes
CG15239-RA	2737	124731	134525	5017	-4.79369	yes
CG4520-RA	2747	3394	88869	54840	-3.89797	yes
CG12111-RA	2770	23684	56450	35482	-6.11372	yes
CG4345-RA	2785	2374	87271	52724	-3.20051	yes
CG4832-RC	2799	6002	6152	106928	-3.36032	yes
CG31910-RA	2823	1	16	52356	-4.62057	yes
CG2692-RA	2823	4805	4805	17326	-4.01315	yes
CG31213-RA	2828	32073	38809	7216	-4.45078	yes
CG4681-RA	2836	22617	3657	11211	-3.3235	yes
CG12154-RC	2886	18966	2886	24875	-4.59448	yes
CG1151-RA	2890	3946	6785	6938	-3.57847	yes
CG7004-RC	2909	4255	47114	4255	-5.83308	yes
CG34389-RD	2925	3423	128350	1	-3.24194	yes
CG10970-RA	2933	39237	18458	18458	-4.41333	yes
CG18290-RB	2944	27025	19143	27025	-8.36878	yes
CG10086-RA	2961	12786	21141	39409	-4.29045	yes
CG3517-RA	2975	1	1	83254	-5.23073	yes
CG17217-RA	3004	6025	8504	37416	-4.4105	yes
CG12201-RB	3011	46778	9519	10214	-5.31701	yes
CG7615-RA	3028	401	20481	13533	-4.63181	yes
CG32081-RA	3076	1509	1880	37814	-3.98949	yes
CG6441-RA	3078	3477	48808	24639	-5.2143	yes
CG1131-RB	3078	3078	2919	7998	-3.0586	yes
CG34392-RC	3092	3092	172186	40787	-3.19707	yes
CG32305-RA	3113	19494	1144	4100	-5.03067	yes
CG7574-RA	3127	3127	10216	57805	-3.40092	yes
CG42482-RA	3129	7895	20548	20548	-4.56164	yes
CG15293-RA	3130	33	90509	1722	-3.29554	yes
CG12511-RA	3141	9787	37	10511	-3.52849	yes
CG2577-RA	3143	33448	35038	33882	-6.37984	yes
CG9024-RA	3145	8441	89025	83427	-4.83996	yes
CG11018-RA	3208	3208	1	19859	-4.85442	yes
CG31391-RA	3221	21222	30539	51446	-5.70447	yes
CG6218-RA	3241	32215	7723	27176	-3.10903	yes
CG33140-RA	3250	311	4558	134970	-7.18159	yes
CG14546-RA	3251	3251	32279	16018	-7.57873	yes
CG2209-RA	3270	3270	24260	137930	-6.75569	yes
CG30484-RA	3275	60516	65377	61034	-4.36197	yes
CG1887-RD	3287	11794	43808	59328	-4.59317	yes
CG14675-RA	3297	1	1	48918	-4.79005	yes
CG10317-RB	3307	10998	7047	1	-6.95322	yes
CG5893-RA	3326	19360	18952	104158	-5.69489	yes
CG9500-RA	3340	17023	17023	17023	-4.86373	yes
CG7693-RF	3343	8032	8450	1	-5.4117	yes
CG13186-RA	3345	1	93288	34006	-4.70131	yes
CG33528-RE	3351	27226	60004	29022	-3.42669	yes
CG42268-RF	3370	9163	21073	11019	-3.82496	yes
CG9968-RB	3375	200585	290878	21087	-3.88216	yes
CG34124-RA	3384	36288	22938	50516	-4.33365	yes
CG8709-RB	3400	3400	1381	211	-3.5327	yes
CG15287-RA	3430	10535	36767	51688	-6.18324	yes
CG16736-RA	3433	18064	19256	84045	-3.55585	yes
CG18171-RA	3437	11124	4209	33030	-3.22864	yes
CG7913-RC	3502	57977	19182	2092	-4.3004	yes
CG31646-RA	3536	10234	9720	8415	-3.21132	yes
CG11765-RA	3537	22659	23464	17586	-4.2282	yes
CG31294-RA	3538	2245	116937	26772	-7.21229	yes
CG34230-RA	3552	3552	3552	142953	-3.66897	yes
CG2679-RD	3553	8047	16853	45082	-3.04859	yes
CG32236-RA	3595	5192	20837	5192	-7.49684	yes
CG12950-RA	3602	15635	3602	3858	-3.9406	yes
CG4067-RA	3606	15801	35960	56867	-3.48881	yes
CG18368-RA	3608	3608	4096	105585	-5.41864	yes
CG11726-RA	3643	2890	135367	15353	-5.75328	yes
CG30037-RA	3650	23777	9548	23777	-4.84058	yes
CG32487-RA	3686	4773	8926	54703	-6.99077	yes
CG30459-RA	3715	3715	401	16997	-7.17544	yes
CG6356-RA	3752	15709	37339	12532	-3.8775	yes
CG5207-RA	3775	6706	18087	6706	-9.19385	yes
CG9861-RA	3776	15501	38930	36847	-3.19323	yes
CG7363-RA	3806	161	1979	101695	-5.5951	yes
CG14183-RA	3821	9981	69878	46694	-5.7202	yes
CG16984-RA	3834	48135	7901	54717	-5.08958	yes
CG12853-RA	3848	22549	15300	180958	-3.34724	yes
CG31102-RA	3852	3852	196026	19699	-3.20076	yes
CG10808-RA	3875	59916	64777	60434	-3.31935	yes
CG15179-RA	3923	1698	1698	1860	-6.62817	yes
CG3213-RA	3934	71	1	17734	-3.6236	yes
CG15286-RA	3951	724	46578	61499	-4.09565	yes
CG10097-RB	3957	8419	34831	34831	-3.65153	yes
CG34160-RA	3988	1624	1	99679	-4.5608	yes
CG4960-RA	3994	13299	9020	6297	-4.63306	yes
CG13436-RA	4018	12571	28669	29338	-5.73014	yes
CG30416-RA	4024	15253	38682	36599	-4.60016	yes
CG15841-RA	4051	4051	46125	15712	-7.35648	yes
CG34292-RA	4054	7179	110190	36034	-4.07127	yes
CG10996-RA	4055	107433	202794	7735	-4.73836	yes
CG13280-RA	4097	14480	17196	48926	-6.03545	yes
CG31932-RA	4111	15037	26584	39932	-3.81611	yes
CG32436-RA	4112	8375	8375	62216	-3.88388	yes
CG17645-RA	4124	4124	6982	55656	-3.79735	yes
CG8641-RA	4131	5646	24459	73403	-3.2669	yes
CG18641-RA	4146	698	4406	122678	-3.96379	yes
CG4482-RA	4169	4531	72384	74093	-3.09298	yes
CG33285-RA	4173	6621	1	24502	-3.70693	yes
CG31352-RA	4175	31537	5265	4308	-3.07401	yes
CG13239-RA	4208	4609	4208	197637	-3.65459	yes
CG17666-RB	4259	547	33811	5183	-3.49291	yes
CG32549-RE	4273	32559	4273	31651	-4.15253	yes
CG3811-RD	4304	2966	45724	2966	-3.63998	yes
CG8430-RB	4308	3334	47734	7630	-5.40223	yes
CG3541-RB	4326	21127	5147	12701	-3.00181	yes
CG30431-RA	4379	2610	13539	49370	-5.94314	yes
CG13898-RA	4380	2610	22337	55379	-5.77396	yes
CG1288-RA	4454	719	5535	11884	-3.51762	yes
CG32053-RA	4484	2263	71201	51890	-5.3178	yes
CG8851-RA	4498	1	1	17170	-5.31037	yes
CG3616-RA	4516	15290	22185	62504	-3.35901	yes
CG33719-RB	4526	10955	20646	21735	-5.40364	yes
CG31804-RA	4544	4165	48549	86363	-3.28769	yes
CG3544-RA	4568	10405	45882	55725	-6.34793	yes
CG3244-RA	4585	25003	35056	11516	-3.97044	yes
CG33136-RA	4649	4391	21543	104534	-4.35715	yes
CG9188-RC	4667	7097	1	20219	-3.21695	yes
CG4264-RF	4683	66420	382	12360	-4.21262	yes
CG15605-RA	4684	1	30925	98685	-3.36373	yes
CG2964-RA	4687	2351	40606	42619	-4.55301	yes
CG10064-RA	4701	18839	3507	4701	-4.14876	yes
CG5648-RA	4712	2541	20152	785	-4.27851	yes
CG4057-RB	4767	1	6201	154236	-4.12404	yes
CG31677-RA	4785	1125	40443	35330	-5.78181	yes
CG3701-RA	4788	4788	43061	137873	-3.97027	yes
CG11251-RA	4820	437	57481	11228	-6.86247	yes
CG31483-RA	4859	1766	5163	4859	-3.61225	yes
CG2885-RA	4860	71429	51008	55106	-4.2201	yes
CG32451-RD	4918	10031	25284	246783	-5.63909	yes
CG16793-RA	4951	26362	8057	134774	-7.01687	yes
CG11262-RA	4969	1933	4969	25219	-4.11412	yes
CG3748-RB	4994	10058	19245	104911	-6.49701	yes
CG11233-RB	5016	27313	27313	37359	-7.00714	yes
CG6262-RA	5016	1672	3045	23646	-4.29932	yes
CG6262-RB	5016	1672	3045	23646	-4.09666	yes
CG7431-RA	5035	19070	72522	5671	-4.98316	yes
CG31627-RB	5042	16060	30964	16060	-4.00178	yes
CG6527-RA	5092	20375	67724	67116	-4.01337	yes
CG12147-RA	5107	74420	30530	31352	-7.15352	yes
CG3845-RB	5128	17286	19713	33067	-3.19887	yes
CG1257-RA	5191	4839	4398	12947	-4.66402	yes
CG4995-RA	5215	13196	11396	11396	-5.28847	yes
CG8508-RA	5216	5216	5058	266961	-6.97832	yes
CG6864-RA	5269	46266	7159	7325	-3.19458	yes
CG2736-RA	5296	153	42845	59063	-6.08504	yes
CG13330-RA	5337	44957	76036	46753	-4.25262	yes
CG2291-RA	5345	1885	1732	21340	-3.90013	yes
CG18455-RA	5398	20998	36434	41934	-3.26297	yes
CG8958-RA	5461	11142	22957	9466	-4.65235	yes
CG12506-RA	5505	176	45140	44964	-8.0865	yes
CG15635-RB	5550	14013	33388	43789	-5.82847	yes
CG30268-RB	5562	5191	62390	21247	-3.31448	yes
CG15145-RA	5571	2380	8308	81899	-4.69178	yes
CG7329-RA	5600	560	51056	48434	-7.8326	yes
CG9308-RA	5603	25027	19268	33597	-6.35199	yes
CG33223-RA	5622	11197	45138	38635	-3.29038	yes
CG12423-RA	5664	#N/A	197254	97531	-6.43748	yes
CG14668-RA	5694	34854	8838	6936	-5.73155	yes
CG15260-RA	5732	1169	503	8467	-3.01029	yes
CG12000-RA	5768	5527	11918	36263	-3.85996	yes
CG6604-RA	5786	6159	23011	23208	-3.25075	yes
CG14605-RA	5788	12009	5606	594	-3.74849	yes
CG14605-RB	5788	12009	5606	594	-3.27705	yes
CG5106-RA	5798	22369	2424	22369	-7.61792	yes
CG5718-RA	5862	14021	19246	8599	-5.55256	yes
CG3376-RA	5865	663	37021	236129	-3.40973	yes
CG14759-RA	5877	3313	3160	19912	-5.58066	yes
CG15025-RA	5936	29976	30543	68029	-6.06814	yes
CG1915-RA	5946	15328	8766	29641	-3.02961	yes
CG17110-RA	6000	896	46995	57886	-5.16763	yes
CG5225-RA	6027	20388	110264	21764	-4.40015	yes
CG31733-RA	6037	1474	808	8162	-3.67828	yes
CG31733-RB	6037	1474	808	8162	-3.38068	yes
CG14383-RA	6096	52155	13766	134432	-4.28665	yes
CG4233-RB	6098	3624	149584	22245	-3.45217	yes
CG10713-RA	6131	7059	15403	1412	-4.8429	yes
CG15638-RA	6142	6142	60997	2280	-3.6065	yes
CG17941-RA	6162	6027	12592	6162	-3.46395	yes
CG14000-RA	6179	6035	71598	66000	-5.72665	yes
CG7634-RA	6219	3517	8494	10468	-5.6627	yes
CG13337-RA	6230	6230	6718	102963	-6.91603	yes
CG10909-RA	6255	3178	90972	57226	-5.7609	yes
CG16894-RA	6280	8489	8489	8959	-3.15207	yes
CG5998-RA	6285	10639	10173	2201	-3.00432	yes
CG5071-RB	6295	9013	9218	9461	-3.58669	yes
CG10734-RA	6459	16135	27291	27291	-3.3148	yes
CG30038-RA	6486	10246	31982	107026	-3.19417	yes
CG8084-RA	6510	50424	29185	13323	-3.4873	yes
CG32425-RB	6511	16720	1	3367	-3.33806	yes
CG15556-RA	6534	4491	6534	4597	-4.53436	yes
CG3483-RA	6638	4881	28619	48658	-3.57714	yes
CG10868-RD	6639	45607	4499	136446	-3.93605	yes
CG15695-RA	6653	7641	85980	44762	-3.25393	yes
CG34460-RA	6709	6431	6431	6709	-6.61525	yes
CG41558-RA	6900	#N/A	151649	25936	-3.21496	yes
CG6612-RA	6901	6901	16468	5421	-3.34023	yes
CG14316-RA	6912	38623	24	21446	-9.03683	yes
CG18223-RA	6959	1068	69678	119830	-3.19174	yes
CG9101-RA	7010	7772	7772	155397	-4.88639	yes
CG32232-RA	7032	6610	14196	51199	-3.06907	yes
CG10367-RB	7054	41087	13456	16967	-3.26182	yes
CG15925-RA	7121	9020	9713	45079	-5.65947	yes
CG30460-RD	7184	13202	38517	55113	-4.25865	yes
CG9741-RD	7215	30031	1	6567	-3.03075	yes
CG31735-RB	7268	13403	21299	62359	-4.07486	yes
CG11584-RB	7274	7274	43537	31421	-3.62127	yes
CG7722-RA	7336	7336	92290	113061	-5.33298	yes
CG30056-RA	7369	33490	47881	50212	-3.98225	yes
CG4238-RA	7393	7393	127823	13438	-4.00945	yes
CG30278-RA	7499	7354	21226	31290	-3.48114	yes
CG4998-RB	7509	5531	4233	12675	-7.20744	yes
CG15822-RB	7518	9714	39263	18314	-3.88812	yes
CG3092-RA	7536	12763	12577	25686	-4.03372	yes
CG9879-RA	7618	1469	9798	80377	-3.08868	yes
CG11562-RA	7647	30543	8683	112377	-3.02663	yes
CG32186-RA	7722	22841	36385	39388	-4.67493	yes
CG10175-RA	7811	1069	25648	25422	-3.59575	yes
CG10175-RB	7811	1069	25648	25422	-3.09392	yes
CG3022-RB	7842	9601	27915	27739	-4.16837	yes
CG4835-RA	7868	8153	63051	673	-3.87906	yes
CG10899-RA	7880	11860	11860	14380	-3.65322	yes
CG12069-RA	7896	3290	20933	69020	-3.16911	yes
CG41020-RA	7950	#N/A	138536	125554	-4.69092	yes
CG14590-RA	7996	9008	44291	8910	-3.11256	yes
CG31819-RA	8034	8034	73916	91292	-3.29925	yes
CG8665-RA	8088	4894	16593	35205	-5.83979	yes
CG14974-RA	8185	8185	37769	97350	-3.74661	yes
CG33715-RG	8250	22812	51482	51767	-4.82158	yes
CG9550-RA	8276	40023	4	62166	-5.3102	yes
CG30460-RA	8291	12095	39624	56220	-5.67806	yes
CG34110-RC	8306	345	248987	14743	-7.44662	yes
CG5488-RA	8435	5977	111787	9153	-4.61326	yes
CG16957-RA	8528	21353	51663	91218	-7.0417	yes
CG31882-RA	8757	4080	9183	3189	-3.85483	yes
CG6545-RA	8769	25907	43716	10664	-3.54851	yes
CG8799-RA	8785	5764	5764	186510	-3.9381	yes
CG31245-RA	8795	8795	2029	35280	-5.39046	yes
CG15144-RA	8810	682	11547	78660	-6.30576	yes
CG34379-RG	8832	9791	38280	1063	-3.29327	yes
CG17744-RA	8862	10210	53782	46727	-4.91596	yes
CG8364-RB	9002	1055	82006	5674	-5.73575	yes
CG3841-RA	9158	1100	8993	24986	-5.43271	yes
CG13442-RA	9197	11235	58864	64461	-6.15069	yes
CG14271-RB	9211	9211	41053	71404	-5.58086	yes
CG5048-RA	9242	13797	12001	105780	-3.15476	yes
CG12061-RC	9310	8362	#N/A	#N/A	-5.48964	yes
CG14556-RB	9329	7669	54879	28186	-3.68492	yes
CG12464-RA	9449	13665	12428	47028	-6.44598	yes
CG10839-RA	9451	159	19901	12163	-3.25848	yes
CG8448-RA	9506	29674	9152	9887	-3.49521	yes
CG6127-RA	9515	8699	21347	77446	-7.02013	yes
CG33308-RA	9519	9519	39503	41168	-3.2694	yes
CG32120-RA	9666	26796	18348	18348	-5.54254	yes
CG34269-RA	9676	4546	47699	14862	-3.92858	yes
CG3399-RJ	9712	45663	32441	63191	-4.73792	yes
CG3399-RE	9712	45663	32441	63191	-3.86679	yes
CG10120-RA	9751	1085	53849	85466	-4.88989	yes
CG18132-RA	10012	27024	93319	14970	-5.10214	yes
CG30039-RA	10190	1	80818	4486	-5.20374	yes
CG5397-RA	10206	20032	40825	32086	-3.92009	yes
CG14154-RA	10209	4982	1247	22206	-3.39096	yes
CG1817-RB	10244	2696	11116	10244	-3.48853	yes
CG17387-RA	10285	43889	73724	44491	-3.0379	yes
CG12347-RA	10302	29964	146532	29964	-3.08831	yes
CG8166-RA	10378	10378	28144	45405	-3.68873	yes
CG9828-RB	10614	20914	32	40719	-3.15623	yes
CG12313-RA	10635	5961	10635	10635	-3.59941	yes
CG7295-RA	10636	11423	32495	139334	-7.95171	yes
CG8105-RA	10933	69003	102420	9786	-3.16375	yes
CG10841-RA	10950	2209	13742	13997	-5.65267	yes
CG7264-RA	11019	41492	18600	33090	-3.81909	yes
CG14995-RC	11026	3623	56575	99767	-3.83715	yes
CG14995-RD	11026	3623	56575	99767	-3.5848	yes
CG3324-RA	11028	16865	39422	52218	-3.74105	yes
CG9064-RA	11087	19839	13291	7693	-6.64431	yes
CG30329-RA	11094	17602	23885	140854	-3.75926	yes
CG15261-RA	11099	15715	10395	25678	-5.10437	yes
CG11286-RA	11108	31679	40034	20516	-6.90024	yes
CG13838-RA	11181	11181	98252	6629	-5.24522	yes
CG5623-RA	11194	11194	66084	77625	-7.85601	yes
CG5432-RA	11205	969	91396	11561	-3.47969	yes
CG2206-RB	11356	72050	43512	15137	-3.18242	yes
CG10202-RA	11421	12547	49696	151425	-6.10404	yes
CG4381-RA	11520	14059	57748	57748	-4.02395	yes
CG32087-RA	11877	20139	103577	63153	-3.80986	yes
CG34141-RA	11912	1	121020	180974	-4.3023	yes
CG10845-RA	11921	6082	1	11921	-5.30042	yes
CG2913-RA	11922	115273	150370	20862	-3.51362	yes
CG11025-RB	11935	11935	8466	18072	-4.1466	yes
CG11816-RA	11945	2414	446167	95868	-3.61649	yes
CG18340-RA	12005	21125	12005	6407	-4.97485	yes
CG34120-RB	12031	34289	106302	66811	-3.31885	yes
CG5993-RA	12061	9654	101010	128388	-3.56332	yes
CG32089-RA	12193	12193	99476	37074	-4.39579	yes
CG9632-RA	12349	10	1	11537	-3.44046	yes
CG15884-RA	12361	12199	81282	16830	-5.25465	yes
CG5016-RA	12366	13457	33601	17073	-8.01438	yes
CG15804-RB	12383	25752	12383	15253	-3.65852	yes
CG40583-RA	12430	#N/A	392045	79130	-5.72576	yes
CG33322-RA	12449	22296	158007	99284	-4.73071	yes
CG10391-RA	12461	13592	12461	43659	-3.28566	yes
CG15350-RA	12502	12502	34457	49316	-4.319	yes
CG7334-RD	12606	27814	55417	95058	-4.35017	yes
CG18539-RA	12625	10743	9227	40259	-4.51469	yes
CG15059-RB	12959	23401	57452	144312	-4.50461	yes
CG15399-RA	13616	1	1	83320	-3.72217	yes
CG9173-RA	13959	24394	115753	31908	-6.47916	yes
CG8813-RA	13960	25826	97821	1	-4.0576	yes
CG1409-RB	14027	14297	14441	19883	-6.42349	yes
CG7514-RA	14115	14115	353	15463	-4.84605	yes
CG12729-RA	14433	17005	23047	20975	-3.80738	yes
CG1143-RA	14455	993	57461	104277	-3.07091	yes
CG31872-RA	14492	8018	59948	39542	-8.23639	yes
CG34451-RA	14494	1001	14494	14494	-3.64232	yes
CG4706-RA	14660	14660	10358	59293	-5.12259	yes
CG13891-RA	14789	3324	142146	109309	-7.78463	yes
CG12214-RB	15143	522	25	522	-4.66368	yes
CG14061-RA	15509	418	52994	49344	-3.8456	yes
CG31829-RA	15659	20508	5602	30471	-3.41772	yes
CG10185-RA	15788	2633	65896	62937	-4.19289	yes
CG31874-RA	15794	17463	42299	35554	-5.11301	yes
CG10177-RA	17210	10468	18220	34821	-5.21841	yes
CG6727-RA	17243	19110	34571	46808	-3.22064	yes
CG17866-RB	17263	28697	#N/A	#N/A	-3.79997	yes
CG6688-RA	17774	40743	127979	22939	-3.5019	yes
CG7910-RA	17852	3455	19702	35339	-3.71241	yes
CG31806-RA	17909	4228	28139	100882	-4.49337	yes
CG10588-RA	17969	15219	52377	2471	-5.18975	yes
CG32812-RA	17973	26527	128	1103	-4.09025	yes
CG17564-RB	18039	24746	115424	108192	-7.41483	yes
CG6888-RA	18124	11591	45076	65778	-4.59521	yes
CG8532-RD	18236	8696	22005	99133	-6.5138	yes
CG12078-RA	18360	5511	55803	5511	-5.74849	yes
CG9801-RB	19349	2587	25765	68621	-4.85176	yes
CG12637-RA	19388	24379	53332	55434	-4.46492	yes
CG3399-RI	19612	40245	19612	50362	-4.97303	yes
CG3399-RH	19612	40245	19612	50362	-4.84056	yes
CG17349-RA	20048	741	157699	173872	-5.75838	yes
CG16848-RA	20409	5019	35329	107552	-6.06003	yes
CG17816-RD	20430	19600	19600	126240	-5.23263	yes
CG9169-RA	21200	28959	108512	36079	-5.99489	yes
CG33704-RA	21774	3333	72351	53515	-3.9966	yes
CG17173-RA	22289	35684	21221	21221	-3.25236	yes
CG16739-RA	22795	19804	22220	119948	-3.33473	yes
CG8368-RB	23613	5301	62488	51019	-3.32836	yes
CG4836-RD	24090	657	261	485	-3.58426	yes
CG17150-RD	24305	13388	86810	84032	-6.26147	yes
CG4836-RA	24344	403	403	739	-3.13414	yes
CG13870-RA	24612	17987	24037	121765	-6.28982	yes
CG13958-RA	24844	22553	11494	40698	-3.85328	yes
CG10365-RA	24927	23214	4194	718	-3.82952	yes
CG12645-RA	25485	28080	51233	57701	-3.16669	yes
CG41561-RA	25707	#N/A	425054	275115	-3.4174	yes
CG12993-RA	25851	6221	1	143347	-4.88401	yes
CG6163-RA	25919	6001	105482	13463	-4.1306	yes
CG12535-RB	26680	42480	42188	39747	-3.13207	yes
CG41106-RA	26967	19087	#N/A	#N/A	-4.73141	yes
CG11666-RA	27068	3389	33956	64433	-3.935	yes
CG13772-RA	27509	9746	44475	33042	-4.81558	yes
CG6971-RA	30016	31303	51272	29693	-4.72465	yes
CG9611-RC	30149	31142	13093	14332	-4.32456	yes
CG9611-RD	30176	31169	13120	14359	-3.21237	yes
CG9611-RA	30200	31193	13144	14383	-6.96717	yes
CG10930-RA	30668	39296	74242	86451	-6.86334	yes
CG31359-RA	47682	59788	73963	74487	-4.70192	yes
CG32396-RA	49268	49268	135896	7016	-3.04048	yes
CG40448-RA	57845	#N/A	#N/A	#N/A	-4.24039	yes
CG42344-RF	59193	9426	73459	73629	-4.99031	yes
CG42344-RB	65257	15490	67395	67565	-3.4964	yes
CG11023-RA	#N/A	#N/A	#N/A	#N/A	-4.40295	yes
