# Supplementary material for: Genome-wide analysis of gene regulation mechanisms during Drosophila spermatogenesis
Source: Epigenetics Chromatin. 2018 Apr 2;11:14. doi: 10.1186/s13072-018-0183-3 (PMC5879934; doi:10.1186/s13072-018-0183-3)
Supplement: Supplementary file 11 — Additional file 11: Table 3. Interplay between meiosis arrest genes. tMAC does not affect the expression of genes encoding tTAFs. Can mutation results in reduced expression of topi, achi, and vis. Additionally, Can peaks are detectable in the immediate vicinity of TSSs of these genes. [file 13072_2018_183_MOESM11_ESM.xlsx]

## Sheet: Лист1
Name	Distance to Comr peak, bp	Distance to Can peak, bp	Distance to Mip40 peak, bp	log2(comr/wt)	significant	log2(can/wt)	significant	log2(mip40/wt)	significant	log2(can/comr)	significant	log2(mip40/comr)	significant
can	66996	103160	4605	2.16442	yes	0.797194	yes	0.952653	yes	-1.50439	yes	-1.30662	yes
mia	22535	12345	3643	1.58627	no	1.11363	no	1.42438	no	-0.587283	no	-0.261309	no
sa	24486	71017	2139	1.06879	no	0.982797	yes	0.867287	no	-0.206656	no	-0.305055	no
nht	8211	22658	2720	1.93708	yes	1.57437	yes	1.43261	yes	-0.489634	no	-0.591461	yes
rye	19611	24576	6642	1.13278	yes	2.67326	yes	0.9235	yes	1.41934	yes	-0.304006	no
mip40	18518	1	925	1.18462	yes	1.66409	yes	-0.938323	yes	0.362463	no	-2.21332	yes
aly	63500	146	146	1.86398	yes	0.644228	yes	0.851395	yes	-1.34454	yes	-1.1034	yes
comr	1678	2637	1678	0.30441	no	0.944929	yes	0.767491	yes	0.516083	no	0.373637	no
tomb	46238	20899	1014	1.17094	no	1.82667	no	0.787025	no	0.539166	no	-0.485279	no
topi	132778	203	1285	1.04692	yes	-1.56808	yes	0.0461883	no	-2.73233	yes	-1.09253	yes
achi	29777	848	3874	1.16034	yes	-0.93037	no	0.0812755	no	-2.21076	yes	-1.17908	yes
vis	34022	1	1	1.57178	yes	-0.63337	yes	0.577984	yes	-2.32841	yes	-1.0863	yes
wuc	22647	13555	3642	2.49372	no	0.978119	no	-3.75131	no	-1.64435	no	-6.86182	no
