# Supplementary material for: Genome-wide analysis of gene regulation mechanisms during Drosophila spermatogenesis
Source: Epigenetics Chromatin. 2018 Apr 2;11:14. doi: 10.1186/s13072-018-0183-3 (PMC5879934; doi:10.1186/s13072-018-0183-3)
Supplement: Supplementary file 15 — Additional file 15: Table 4. The list of 28 genes that display substantially reduced expression in testes of CG9879-null males. [file 13072_2018_183_MOESM15_ESM.xlsx]

## Sheet: CG9879_mut_expr
test_id	gene_id	gene	locus	sample_1	sample_2	status	value_1	value_2	log2(fold_change)	test_stat	p_value	q_value	significant
CG5711-RA	CG5711-RA	-	chr2L:18078265-18080423	wt	CG9879	OK	24.7884	0.74222	-5.06168	-5.22344	0.00055	0.0380733	yes
CG31897-RA	CG31897-RA	-	chr2L:8442446-8445660	wt	CG9879	OK	15.3838	0.671118	-4.5187	-5.53663	0.00015	0.0140434	yes
CG12017-RA	CG12017-RA	-	chr3L:3280246-3290893	wt	CG9879	OK	12.0312	0.608771	-4.30473	-5.65205	5e-05	0.00620761	yes
CG10764-RA	CG10764-RA	-	chr2R:13340923-13343236	wt	CG9879	OK	36.506	2.54161	-3.84432	-5.7007	5e-05	0.00620761	yes
CG17533-RA	CG17533-RA	-	chr2R:14295360-14296071	wt	CG9879	OK	63.9164	4.71601	-3.76055	-4.94094	0.0001	0.0105759	yes
CG8331-RA	CG8331-RA	-	chr2R:10057970-10060426	wt	CG9879	OK	91.3409	6.87929	-3.73093	-5.97577	5e-05	0.00620761	yes
CG13229-RA	CG13229-RA	-	chr2R:7027373-7031176	wt	CG9879	OK	18.432	1.78929	-3.36475	-4.46452	0.00015	0.0140434	yes
CG6127-RA	CG6127-RA	-	chr3R:22997817-23019716	wt	CG9879	OK	8.47917	1.0457	-3.01945	-6.09019	5e-05	0.00620761	yes
CG31772-RA	CG31772-RA	-	chr2L:3760067-3768191	wt	CG9879	OK	2.78616	0.354407	-2.9748	-3.97592	0.00015	0.0140434	yes
CG12295-RB	CG12295-RB	-	chr2R:9692978-9707080	wt	CG9879	OK	15.4162	2.02075	-2.93148	-7.2776	5e-05	0.00620761	yes
CG3767-RA	CG3767-RA	-	chr2R:12176829-12178835	wt	CG9879	OK	20.729	3.08613	-2.74778	-4.55884	5e-05	0.00620761	yes
CG33183-RA	CG33183-RA	-	chr2R:6092940-6124853	wt	CG9879	OK	7.6334	1.14375	-2.73856	-3.71223	0.0004	0.0300579	yes
CG17835-RD	CG17835-RD	-	chr2R:7361969-7394688	wt	CG9879	OK	10.9616	1.78183	-2.62103	-3.48684	0.0001	0.0105759	yes
CG9505-RA	CG9505-RA	-	chr2L:6367883-6370195	wt	CG9879	OK	7.95007	1.33725	-2.57169	-3.97402	0.0001	0.0105759	yes
CG30483-RA	CG30483-RA	-	chr2R:9948983-10028403	wt	CG9879	OK	21.3498	3.93096	-2.44127	-6.09082	5e-05	0.00620761	yes
CG3829-RA	CG3829-RA	-	chr2R:20873477-20878009	wt	CG9879	OK	11.8848	2.31255	-2.36156	-4.8028	5e-05	0.00620761	yes
CG34366-RB	CG34366-RB	-	chr2L:9373024-9384845	wt	CG9879	OK	5.27146	1.10318	-2.25653	-3.46662	0.00025	0.0213097	yes
CG11242-RA	CG11242-RA	-	chr2R:15372998-15374340	wt	CG9879	OK	39.5945	8.55005	-2.2113	-4.81681	5e-05	0.00620761	yes
CG34109-RC	CG34109-RC	-	chr2L:10094087-10125739	wt	CG9879	OK	7.33394	1.59359	-2.20231	-3.6459	0.00015	0.0140434	yes
CG6488-RA	CG6488-RA	-	chr2L:11496793-11499119	wt	CG9879	OK	10.3042	2.35529	-2.12926	-3.63484	0.00045	0.0327382	yes
CG18110-RA	CG18110-RA	-	chr3R:25494879-25496594	wt	CG9879	OK	10.9788	2.57905	-2.08981	-3.06642	0.0005	0.0352531	yes
CG4090-RA	CG4090-RA	-	chr3R:12979241-12985670	wt	CG9879	OK	2.74641	0.703038	-1.96587	-3.4159	0.0002	0.0177085	yes
CG7002-RA	CG7002-RA	-	chr3L:13839153-13859985	wt	CG9879	OK	3.82369	1.02999	-1.89234	-3.62298	0.0001	0.0105759	yes
CG10186-RA	CG10186-RA	-	chr2L:19508952-19517187	wt	CG9879	OK	4.38098	1.20414	-1.86325	-3.43196	5e-05	0.00620761	yes
CG5489-RA	CG5489-RA	-	chr2R:14507960-14512553	wt	CG9879	OK	15.1307	4.22791	-1.83946	-3.483	5e-05	0.00620761	yes
CG9452-RA	CG9452-RA	-	chr3L:19494244-19496961	wt	CG9879	OK	12.0201	3.38512	-1.82816	-3.1211	0.0005	0.0352531	yes
CG15160-RA	CG15160-RA	-	chr2L:18590896-18595431	wt	CG9879	OK	18.8887	5.57239	-1.76115	-4.78898	5e-05	0.00620761	yes
CG10118-RB	CG10118-RB	-	chr3L:6706454-6712624	wt	CG9879	OK	7.97569	2.37845	-1.74559	-3.20821	0.0002	0.0177085	yes
CG16898-RA	CG16898-RA	-	chr2R:15891123-15892492	wt	CG9879	OK	51.0417	15.7624	-1.69519	-4.1795	5e-05	0.00620761	yes
CG15435-RA	CG15435-RA	-	chr2L:4459834-4463437	wt	CG9879	OK	15.1048	4.90358	-1.6231	-3.25957	0.0003	0.0243021	yes
CG1380-RA	CG1380-RA	-	chr2R:5972944-5974632	wt	CG9879	OK	537.94	179.881	-1.5804	-3.81537	5e-05	0.00620761	yes
CG14982-RB	CG14982-RB	-	chr3L:3942849-3946457	wt	CG9879	OK	5.45275	1.82354	-1.58024	-3.13535	0.0003	0.0243021	yes
CG33664-RA	CG33664-RA	-	chrX:6278225-6278870	wt	CG9879	OK	101.308	35.3864	-1.51749	-3.24814	0.0003	0.0243021	yes
CG17049-RA	CG17049-RA	-	chr2R:9280034-9280723	wt	CG9879	OK	45.0796	16.4168	-1.4573	-2.90727	0.00045	0.0327382	yes
CG34063-RA	CG34063-RA	-	chrM:239-1265	wt	CG9879	OK	165.673	60.3947	-1.45584	-3.64149	0.00035	0.0275703	yes
CG10496-RA	CG10496-RA	-	chr2R:17386404-17389475	wt	CG9879	OK	23.1433	8.81466	-1.39262	-3.86278	5e-05	0.00620761	yes
CG10185-RA	CG10185-RA	-	chr3R:11886408-11893234	wt	CG9879	OK	7.35629	2.81241	-1.38717	-3.42972	0.00015	0.0140434	yes
CG33147-RA	CG33147-RA	-	chr2R:14605633-14642031	wt	CG9879	OK	15.0148	5.77449	-1.37862	-3.43433	5e-05	0.00620761	yes
CG31335-RA	CG31335-RA	-	chr3R:17671175-17672381	wt	CG9879	OK	54.9218	21.248	-1.37005	-3.09874	0.00015	0.0140434	yes
CG10505-RA	CG10505-RA	-	chr2R:17173224-17177833	wt	CG9879	OK	11.0186	4.2941	-1.35951	-3.45335	0.0001	0.0105759	yes
CG31531-RB	CG31531-RB	-	chr3R:485304-530979	wt	CG9879	OK	12.0161	4.73407	-1.34381	-2.55628	0.0005	0.0352531	yes
CG30020-RA	CG30020-RA	-	chr2R:6774319-6781865	wt	CG9879	OK	17.8952	7.24755	-1.30401	-3.9072	5e-05	0.00620761	yes
CG2956-RA	CG2956-RA	-	chr2R:18933630-18935849	wt	CG9879	OK	25.0164	10.2328	-1.28967	-3.78087	5e-05	0.00620761	yes
CG32301-RA	CG32301-RA	-	chr3L:2244529-2248483	wt	CG9879	OK	8.41644	3.44318	-1.28947	-2.79818	0.00075	0.0475917	yes
CG15362-RA	CG15362-RA	-	chr2L:1981309-1981927	wt	CG9879	OK	146.648	61.1607	-1.26168	-3.39696	5e-05	0.00620761	yes
CG5009-RA	CG5009-RA	-	chr2R:13648437-13652065	wt	CG9879	OK	24.3449	10.6175	-1.19717	-3.41718	5e-05	0.00620761	yes
CG5912-RA	CG5912-RA	-	chr2R:9341137-9370723	wt	CG9879	OK	12.8126	5.65188	-1.18076	-3.69395	5e-05	0.00620761	yes
CG13164-RE	CG13164-RE	-	chr2R:8190041-8193774	wt	CG9879	OK	824.059	373.238	-1.14265	-2.9699	0.0001	0.0105759	yes
CG11513-RB	CG11513-RB	-	chr3L:3461322-3466314	wt	CG9879	OK	20.3433	9.44368	-1.10713	-3.0167	0.0001	0.0105759	yes
CG13334-RA	CG13334-RA	-	chr2R:9446049-9447610	wt	CG9879	OK	82.1505	38.3637	-1.09853	-3.83843	5e-05	0.00620761	yes
CG11630-RA	CG11630-RA	-	chr2L:21762288-21795445	wt	CG9879	OK	33.204	15.948	-1.05798	-2.98132	5e-05	0.00620761	yes
CG9906-RA	CG9906-RA	-	chrX:16357637-16421448	wt	CG9879	OK	19.4798	9.71404	-1.00384	-2.68273	0.0006	0.0405515	yes
CG14395-RA	CG14395-RA	-	chr3R:8489942-8499335	wt	CG9879	OK	10.8777	5.55223	-0.970239	-2.70059	0.0007	0.0454284	yes
CG12052-RP	CG12052-RP	-	chr2R:6369711-6430767	wt	CG9879	OK	31.0545	16.1634	-0.942076	-2.60844	0.0006	0.0405515	yes
CG4988-RA	CG4988-RA	-	chr2L:11694855-11696072	wt	CG9879	OK	190.976	99.4199	-0.941787	-3.83816	5e-05	0.00620761	yes
CG31672-RA	CG31672-RA	-	chr2L:2045524-2048054	wt	CG9879	OK	24.6167	12.8844	-0.934017	-2.53684	0.00075	0.0475917	yes
CG8098-RA	CG8098-RA	-	chr2R:12542819-12555183	wt	CG9879	OK	31.4555	16.637	-0.918919	-2.88441	0.00015	0.0140434	yes
CG30007-RB	CG30007-RB	-	chr2R:5779504-5786025	wt	CG9879	OK	28.416	15.3561	-0.887887	-2.57493	0.00065	0.043417	yes
CG7115-RA	CG7115-RA	-	chr2L:7821533-7825376	wt	CG9879	OK	55.0017	29.7274	-0.887682	-3.39879	5e-05	0.00620761	yes
CG32713-RA	CG32713-RA	-	chrX:8351038-8351593	wt	CG9879	OK	196.241	106.131	-0.886787	-2.89438	5e-05	0.00620761	yes
CG32006-RA	CG32006-RA	-	chr4:171392-174175	wt	CG9879	OK	63.0263	34.233	-0.880567	-2.68373	0.0007	0.0454284	yes
CG31705-RA	CG31705-RA	-	chr2L:11523299-11528201	wt	CG9879	OK	27.0954	14.8336	-0.869173	-2.66306	0.00045	0.0327382	yes
CG32264-RE	CG32264-RE	-	chr3L:3717196-3801288	wt	CG9879	OK	32.2036	18.3188	-0.813899	-3.16837	5e-05	0.00620761	yes
CG9682-RA	CG9682-RA	-	chr3R:26076643-26078557	wt	CG9879	OK	62.0491	35.9289	-0.788266	-2.65165	0.0004	0.0300579	yes
CG18397-RA	CG18397-RA	-	chr2L:18916524-18943948	wt	CG9879	OK	55.3379	32.5218	-0.766862	-3.4307	5e-05	0.00620761	yes
CG9284-RA	CG9284-RA	-	chr2R:17690928-17691846	wt	CG9879	OK	2419.23	1472.42	-0.716363	-3.41525	5e-05	0.00620761	yes
CG13385-RA	CG13385-RA	-	chr2L:8396712-8397886	wt	CG9879	OK	110.977	67.7291	-0.712411	-2.67573	0.0004	0.0300579	yes
CG32486-RD	CG32486-RD	-	chr3L:3055903-3070839	wt	CG9879	OK	57.6115	35.9337	-0.681019	-2.62162	0.0003	0.0243021	yes
CG4878-RA	CG4878-RA	-	chr2R:13423717-13426608	wt	CG9879	OK	85.0554	54.5535	-0.64073	-2.53098	0.0004	0.0300579	yes
CG33715-RG	CG33715-RG	-	chr2L:5109145-5205690	wt	CG9879	OK	48.7683	32.5823	-0.581852	-2.66426	0.00015	0.0140434	yes
CG17567-RA	CG17567-RA	-	chr2L:19183090-19183613	wt	CG9879	OK	5827.14	8394.7	0.52669	2.42555	0.0006	0.0405515	yes
CG3121-RA	CG3121-RA	-	chr2R:19904943-19907418	wt	CG9879	OK	95.2555	138.577	0.540817	2.47734	0.00055	0.0380733	yes
CG4691-RA	CG4691-RA	-	chr2L:14760766-14761933	wt	CG9879	OK	1469.33	2176.35	0.566754	2.72572	0.0002	0.0177085	yes
CG4170-RD	CG4170-RD	-	chr2L:15061655-15074311	wt	CG9879	OK	152.965	230.588	0.592119	2.62418	0.0001	0.0105759	yes
CG1780-RA	CG1780-RA	-	chrX:9822291-9825012	wt	CG9879	OK	64.1846	98.1651	0.612983	2.55909	0.00015	0.0140434	yes
CG5903-RA	CG5903-RA	-	chr3R:11971396-11972577	wt	CG9879	OK	79.1101	121.035	0.613489	2.41523	0.00045	0.0327382	yes
CG11765-RA	CG11765-RA	-	chr2R:6306222-6307278	wt	CG9879	OK	84.0346	130.498	0.634974	2.38739	0.00075	0.0475917	yes
CG18111-RA	CG18111-RA	-	chr3R:25497381-25498057	wt	CG9879	OK	310.767	482.934	0.635994	2.81239	0.0001	0.0105759	yes
CG8484-RA	CG8484-RA	-	chr3R:5600842-5603665	wt	CG9879	OK	39.0266	61.0608	0.645789	2.6275	0.00025	0.0213097	yes
CG30324-RA	CG30324-RA	-	chr2R:12175092-12175738	wt	CG9879	OK	464.652	728.474	0.648728	2.9458	5e-05	0.00620761	yes
CG13388-RA	CG13388-RA	-	chr2L:8415689-8430984	wt	CG9879	OK	61.8174	96.968	0.649495	2.37663	0.0007	0.0454284	yes
CG33136-RA	CG33136-RA	-	chr2R:14552466-14553250	wt	CG9879	OK	168.352	273.457	0.69983	2.61162	0.0005	0.0352531	yes
CG10553-RA	CG10553-RA	-	chr3R:21142342-21143807	wt	CG9879	OK	46.6559	78.2179	0.74544	2.50344	0.00065	0.043417	yes
CG13330-RA	CG13330-RA	-	chr2R:9400631-9420494	wt	CG9879	OK	101.947	174.578	0.776052	3.35283	5e-05	0.00620761	yes
CG9293-RA	CG9293-RA	-	chr2L:13385846-13387299	wt	CG9879	OK	34.4514	59.5552	0.789666	2.53981	0.0004	0.0300579	yes
CG2708-RA	CG2708-RA	-	chr3R:3859026-3862381	wt	CG9879	OK	12.2412	21.3883	0.805081	2.63409	0.0003	0.0243021	yes
CG34210-RA	CG34210-RA	-	chr2R:19239106-19239667	wt	CG9879	OK	111.772	195.974	0.810102	2.59758	0.0002	0.0177085	yes
CG4057-RB	CG4057-RB	-	chr2R:20014160-20021074	wt	CG9879	OK	12.8407	22.5726	0.813854	2.64884	0.0004	0.0300579	yes
CG10731-RA	CG10731-RA	-	chr2R:12030654-12037121	wt	CG9879	OK	21.3716	37.6835	0.818239	2.80529	0.0001	0.0105759	yes
CG5885-RA	CG5885-RA	-	chr2L:9915254-9918165	wt	CG9879	OK	102.753	183.584	0.837257	3.0912	5e-05	0.00620761	yes
CG6917-RA	CG6917-RA	-	chr3L:12181934-12183681	wt	CG9879	OK	16.3166	29.2704	0.843103	2.42707	0.00045	0.0327382	yes
CG31697-RA	CG31697-RA	-	chr2L:19533472-19537365	wt	CG9879	OK	118.527	212.684	0.843497	3.02481	5e-05	0.00620761	yes
CG8858-RA	CG8858-RA	-	chr2R:8079871-8086343	wt	CG9879	OK	5.0164	9.12795	0.863639	2.65479	0.00025	0.0213097	yes
CG16858-RA	CG16858-RA	-	chr2L:5012143-5027412	wt	CG9879	OK	5.50964	10.116	0.876603	3.21001	5e-05	0.00620761	yes
CG10338-RA	CG10338-RA	-	chr2L:18695732-18698571	wt	CG9879	OK	15.6395	28.8701	0.884376	2.71017	5e-05	0.00620761	yes
CG2184-RA	CG2184-RA	-	chr3R:25997159-26000273	wt	CG9879	OK	22.1652	41.3562	0.899811	2.9703	0.0001	0.0105759	yes
CG15119-RA	CG15119-RA	-	chr2R:15178608-15179708	wt	CG9879	OK	21.8169	41.6272	0.932081	2.7153	0.0002	0.0177085	yes
CG3060-RA	CG3060-RA	-	chr2R:19859955-19862935	wt	CG9879	OK	34.0786	65.7999	0.949217	3.74436	5e-05	0.00620761	yes
CG42448-RA	CG42448-RA	-	chr2L:15547564-15548123	wt	CG9879	OK	106.423	205.876	0.951976	2.73884	0.00035	0.0275703	yes
CG5687-RA	CG5687-RA	-	chr3L:1933630-1938740	wt	CG9879	OK	6.37523	12.4721	0.968155	2.52017	0.0007	0.0454284	yes
CG9296-RA	CG9296-RA	-	chr2L:8684814-8685954	wt	CG9879	OK	18.4212	36.0723	0.969522	2.52519	0.0005	0.0352531	yes
CG34392-RC	CG34392-RC	-	chr2R:2649416-2684421	wt	CG9879	OK	7.93725	15.9496	1.00681	2.67668	0.00075	0.0475917	yes
CG10067-RA	CG10067-RA	-	chr2R:16831532-16833945	wt	CG9879	OK	69.8746	141.44	1.01735	4.29565	5e-05	0.00620761	yes
CG33223-RA	CG33223-RA	-	chrX:8359790-8377918	wt	CG9879	OK	36.1383	74.5867	1.04539	3.01594	5e-05	0.00620761	yes
CG11034-RA	CG11034-RA	-	chr2L:5805478-5808858	wt	CG9879	OK	7.69982	16.2651	1.07888	3.03845	0.00015	0.0140434	yes
CG3528-RA	CG3528-RA	-	chr2L:2517195-2518037	wt	CG9879	OK	55.4533	118.024	1.08973	3.44556	5e-05	0.00620761	yes
CG4618-RA	CG4618-RA	-	chr3L:5132763-5134754	wt	CG9879	OK	16.3319	35.307	1.11226	2.71741	0.0001	0.0105759	yes
CG13044-RA	CG13044-RA	-	chr3L:16295590-16296260	wt	CG9879	OK	33.7514	73.1729	1.11636	2.76352	5e-05	0.00620761	yes
CG8824-RB	CG8824-RB	-	chr2R:8361948-8394841	wt	CG9879	OK	13.3444	29.3887	1.13903	2.93702	5e-05	0.00620761	yes
CG15841-RA	CG15841-RA	-	chr2L:11591337-11591678	wt	CG9879	OK	129.181	285.626	1.14473	5.43261	0.0007	0.0454284	yes
CG17210-RA	CG17210-RA	-	chr3R:7063536-7066713	wt	CG9879	OK	25.1385	55.6754	1.14714	3.29633	5e-05	0.00620761	yes
CG11218-RA	CG11218-RA	-	chr2R:15590634-15591300	wt	CG9879	OK	24.7427	55.034	1.15332	2.55275	0.00055	0.0380733	yes
CG17036-RA	CG17036-RA	-	chr2L:12699060-12700746	wt	CG9879	OK	17.9189	40.4642	1.17516	3.53606	5e-05	0.00620761	yes
CG1609-RA	CG1609-RA	-	chr3R:27221379-27283499	wt	CG9879	OK	6.03324	13.6588	1.17883	3.13218	5e-05	0.00620761	yes
CG15087-RA	CG15087-RA	-	chr2R:14593486-14598365	wt	CG9879	OK	11.2849	26.0132	1.20485	3.25595	5e-05	0.00620761	yes
CG5733-RA	CG5733-RA	-	chr2R:14052192-14054634	wt	CG9879	OK	15.6466	36.7012	1.22998	3.91258	5e-05	0.00620761	yes
CG5016-RA	CG5016-RA	-	chr3R:21656443-21657014	wt	CG9879	OK	249.215	584.965	1.23096	5.25095	5e-05	0.00620761	yes
CG40053-RA	CG40053-RA	-	chr3L:24003030-24004463	wt	CG9879	OK	16.1685	38.4682	1.25048	3.58677	5e-05	0.00620761	yes
CG9468-RA	CG9468-RA	-	chr2L:8777659-8781251	wt	CG9879	OK	3.17401	7.64264	1.26776	2.90757	5e-05	0.00620761	yes
CG8982-RA	CG8982-RA	-	chr2L:5892882-5893896	wt	CG9879	OK	22.8421	55.3507	1.2769	2.80628	5e-05	0.00620761	yes
CG8643-RA	CG8643-RA	-	chr2R:4487937-4501416	wt	CG9879	OK	3.50725	8.59817	1.29369	3.25744	5e-05	0.00620761	yes
CG11799-RC	CG11799-RC	-	chr3L:11107269-11113875	wt	CG9879	OK	4.47408	11.1398	1.31606	2.54421	0.0006	0.0405515	yes
CG8827-RB	CG8827-RB	-	chr2L:13905644-13909172	wt	CG9879	OK	31.1431	78.0429	1.32536	4.01103	5e-05	0.00620761	yes
CG4145-RC	CG4145-RC	-	chr2L:5029614-5037114	wt	CG9879	OK	2.92078	7.43249	1.34749	3.03916	5e-05	0.00620761	yes
CG8622-RA	CG8622-RA	-	chr2R:12637306-12637827	wt	CG9879	OK	61.3431	156.697	1.35301	3.73793	0.0001	0.0105759	yes
CG17673-RA	CG17673-RA	-	chr3L:13294734-13295022	wt	CG9879	OK	289.725	765.762	1.40221	11.4665	0.0002	0.0177085	yes
CG11979-RA	CG11979-RA	-	chr2R:6785746-6786563	wt	CG9879	OK	9.7167	25.9375	1.4165	2.88807	0.0001	0.0105759	yes
CG9595-RA	CG9595-RA	-	chr2L:6555810-6557359	wt	CG9879	OK	5.18487	14.3683	1.47051	2.93078	0.00035	0.0275703	yes
CG9334-RA	CG9334-RA	-	chr2L:20836607-20838179	wt	CG9879	OK	13.6303	40.1086	1.5571	4.36811	5e-05	0.00620761	yes
CG6186-RA	CG6186-RA	-	chrX:18281964-18284377	wt	CG9879	OK	40.3651	119.297	1.56338	6.77873	5e-05	0.00620761	yes
CG17524-RA	CG17524-RA	-	chr2R:14288221-14288974	wt	CG9879	OK	26.3587	78.4656	1.57378	4.1296	5e-05	0.00620761	yes
CG14560-RA	CG14560-RA	-	chr3L:22075907-22076284	wt	CG9879	OK	86.2375	257.984	1.58089	3.44267	5e-05	0.00620761	yes
CG2736-RA	CG2736-RA	-	chr2R:20860943-20862894	wt	CG9879	OK	16.3314	50.0822	1.61665	5.02824	5e-05	0.00620761	yes
CG6311-RB	CG6311-RB	-	chr3L:17518430-17522976	wt	CG9879	OK	8.45704	27.7305	1.71325	5.71273	5e-05	0.00620761	yes
CG9298-RA	CG9298-RA	-	chr2L:8686230-8687052	wt	CG9879	OK	5.64473	18.7401	1.73115	2.85065	0.0003	0.0243021	yes
CG4986-RA	CG4986-RA	-	chr3R:21655112-21655857	wt	CG9879	OK	20.9164	69.7477	1.73751	5.71679	5e-05	0.00620761	yes
CG3481-RC	CG3481-RC	-	chr2L:14599771-14689325	wt	CG9879	OK	16.7571	57.282	1.77331	3.30006	5e-05	0.00620761	yes
CG10508-RC	CG10508-RC	-	chr3L:21203328-21209924	wt	CG9879	OK	3.26612	11.7504	1.84705	3.01108	0.0003	0.0243021	yes
CG8317-RA	CG8317-RA	-	chr2R:12462082-12464087	wt	CG9879	OK	3.94873	14.2492	1.85142	3.09606	0.00015	0.0140434	yes
CG1271-RA	CG1271-RA	-	chr3L:3052513-3054907	wt	CG9879	OK	7.32739	27.1225	1.88812	4.7807	5e-05	0.00620761	yes
CG17927-RE	CG17927-RE	-	chr2L:16768578-16788766	wt	CG9879	OK	2.07756	7.85689	1.91907	2.99979	0.00025	0.0213097	yes
CG8137-RA	CG8137-RA	-	chr2L:8240414-8242135	wt	CG9879	OK	18.8341	71.8271	1.93118	4.73374	5e-05	0.00620761	yes
CG13549-RA	CG13549-RA	-	chr2R:19131555-19132809	wt	CG9879	OK	11.5676	47.0476	2.02403	4.34107	5e-05	0.00620761	yes
CG12021-RC	CG12021-RC	-	chr3L:1798808-1802835	wt	CG9879	OK	3.07658	12.6837	2.04358	3.06076	0.0001	0.0105759	yes
CG3801-RA	CG3801-RA	-	chr3L:19043890-19045126	wt	CG9879	OK	4.29269	18.8071	2.13132	4.17432	0.00015	0.0140434	yes
CG34421-RD	CG34421-RD	-	chr2L:7892315-7986786	wt	CG9879	OK	1.18308	5.30157	2.16387	4.3941	5e-05	0.00620761	yes
CG7779-RA	CG7779-RA	-	chr2R:12130649-12137234	wt	CG9879	OK	0.766845	3.46947	2.17771	3.17089	0.0002	0.0177085	yes
CG18410-RA	CG18410-RA	-	chr3R:20617464-20625390	wt	CG9879	OK	10.3266	47.7067	2.20783	5.86936	5e-05	0.00620761	yes
CG10721-RA	CG10721-RA	-	chr2L:20091692-20093846	wt	CG9879	OK	6.3318	30.217	2.25467	4.02309	5e-05	0.00620761	yes
CG10513-RB	CG10513-RB	-	chr3R:21101510-21102934	wt	CG9879	OK	4.88328	27.1554	2.47532	5.03943	5e-05	0.00620761	yes
CG6154-RC	CG6154-RC	-	chr3R:22088383-22102772	wt	CG9879	OK	1.84557	11.4885	2.63806	4.05138	5e-05	0.00620761	yes
CG14964-RA	CG14964-RA	-	chr3L:3173262-3177906	wt	CG9879	OK	0.387588	2.7347	2.81879	4.04165	0.00025	0.0213097	yes
CG8253-RA	CG8253-RA	-	chr2R:11736110-11741092	wt	CG9879	OK	6.48382	46.6211	2.84607	8.01219	5e-05	0.00620761	yes
CG10842-RA	CG10842-RA	-	chr2R:5115285-5134752	wt	CG9879	OK	3.02572	21.875	2.85394	3.63609	0.00035	0.0275703	yes
CG6289-RA	CG6289-RA	-	chr3L:20335805-20337279	wt	CG9879	OK	1.38569	15.8442	3.51528	4.51533	0.00015	0.0140434	yes
CG1380-RB	CG1380-RB	-	chr2R:5972944-5974632	wt	CG9879	OK	31.4981	369.017	3.55035	5.06658	5e-05	0.00620761	yes
CG32982-RB	CG32982-RB	-	chr2L:9125750-9163727	wt	CG9879	OK	2.40671	28.5745	3.56959	7.18708	5e-05	0.00620761	yes
CG30100-RA	CG30100-RA	-	chr2R:12178957-12179760	wt	CG9879	OK	4.38921	62.3203	3.82767	5.69453	5e-05	0.00620761	yes
CG10472-RA	CG10472-RA	-	chr3L:6053045-6056006	wt	CG9879	OK	0	13.7984	inf	#NAME?	5e-05	0.00620761	yes
CG10911-RA	CG10911-RA	-	chr2R:13940051-13941569	wt	CG9879	OK	0	5.49943	inf	#NAME?	5e-05	0.00620761	yes
CG13428-RA	CG13428-RA	-	chr2R:16427015-16427953	wt	CG9879	OK	0	8.88733	inf	#NAME?	5e-05	0.00620761	yes
CG14205-RA	CG14205-RA	-	chrX:19486644-19489581	wt	CG9879	OK	0	2.23385	inf	#NAME?	5e-05	0.00620761	yes
CG14245-RA	CG14245-RA	-	chr3R:22554264-22555772	wt	CG9879	OK	0	4.56265	inf	#NAME?	5e-05	0.00620761	yes
CG18531-RB	CG18531-RB	-	chrX:1346735-1348137	wt	CG9879	OK	0	2.7844	inf	#NAME?	5e-05	0.00620761	yes
CG31265-RA	CG31265-RA	-	chr3R:12953945-12954842	wt	CG9879	OK	0	3.1764	inf	#NAME?	5e-05	0.00620761	yes
CG32754-RA	CG32754-RA	-	chrX:6094219-6096592	wt	CG9879	OK	0	3.60049	inf	#NAME?	5e-05	0.00620761	yes
CG33495-RA	CG33495-RA	-	chr3R:25540724-25541153	wt	CG9879	OK	0	56.9322	inf	#NAME?	5e-05	0.00620761	yes
CG7025-RA	CG7025-RA	-	chr2L:7691108-7692676	wt	CG9879	OK	0	3.01019	inf	#NAME?	5e-05	0.00620761	yes
CG7874-RA	CG7874-RA	-	chrX:19107289-19108971	wt	CG9879	OK	0	27.2122	inf	#NAME?	5e-05	0.00620761	yes
CG10700-RA	CG10700-RA	-	chr2L:19077375-19078995	wt	CG9879	OK	5.8996	1	-2.56062	#NAME?	5e-05	0.00620761	yes
CG16870-RA	CG16870-RA	-	chr2L:13912200-13912563	wt	CG9879	OK	79.938	1	-6.32081	#NAME?	5e-05	0.00620761	yes
CG31959-RB	CG31959-RB	-	chr2L:3757630-3759212	wt	CG9879	OK	3.38268	1	-1.75817	#NAME?	5e-05	0.00620761	yes
CG33321-RA	CG33321-RA	-	chr2L:20816548-20817262	wt	CG9879	OK	3.00693	1	-1.58829	#NAME?	0.0001	0.0105759	yes
CG33339-RA	CG33339-RA	-	chr3R:20187568-20188788	wt	CG9879	OK	2.52147	1	-1.33427	#NAME?	0.0004	0.0300579	yes
CG34025-RB	CG34025-RB	-	chr3L:2959824-2961049	wt	CG9879	OK	22.2822	1	-4.47782	#NAME?	5e-05	0.00620761	yes
CG34453-RB	CG34453-RB	-	chr3L:232479-233351	wt	CG9879	OK	22.7434	1	-4.50738	#NAME?	5e-05	0.00620761	yes
CG34454-RA	CG34454-RA	-	chr3L:231736-232302	wt	CG9879	OK	5.70869	1	-2.51316	#NAME?	5e-05	0.00620761	yes
CG8175-RA	CG8175-RA	-	chr2R:11296350-11296621	wt	CG9879	OK	14.0663	1	-3.81417	#NAME?	0.00015	0.0140434	yes
CG8634-RA	CG8634-RA	-	chr3L:7086308-7086943	wt	CG9879	OK	8.78969	1	-3.13581	#NAME?	5e-05	0.00620761	yes
CG9463-RA	CG9463-RA	-	chr2L:8765358-8768708	wt	CG9879	OK	2.88396	1	-1.52805	#NAME?	5e-05	0.00620761	yes
CG42247-RD	CG42247-RD	-	chr3L:14897336-14936008	wt	CG9879	NOTEST	0.17635	9.31396e-07	-17.5306	0	1	1	no
CG34410-RB	CG34410-RB	-	chr3L:21311873-21327308	wt	CG9879	NOTEST	0.158726	1.075e-06	-17.1718	0	1	1	no
CG34391-RC	CG34391-RC	-	chr3L:5424731-5433143	wt	CG9879	NOTEST	0.30986	2.4206e-06	-16.9659	0	1	1	no
CG1689-RB	CG1689-RB	-	chrX:9178681-9197670	wt	CG9879	NOTEST	0.0920474	7.53105e-07	-16.8992	0	1	1	no
CG18314-RB	CG18314-RB	-	chr3L:4367639-4380376	wt	CG9879	NOTEST	0.202126	2.42922e-06	-16.3444	0	1	1	no
CG7047-RB	CG7047-RB	-	chr3L:176307-178629	wt	CG9879	NOTEST	0.94341	1.1585e-05	-16.3133	0	1	1	no
CG31886-RA	CG31886-RA	-	chr2L:8953480-8958977	wt	CG9879	NOTEST	1.96149	2.6367e-05	-16.1829	0	1	1	no
CG30150-RB	CG30150-RB	-	chr2R:16435871-16437597	wt	CG9879	NOTEST	0.200727	3.02977e-06	-16.0157	0	1	1	no
CG8912-RB	CG8912-RB	-	chr2R:12750469-12755218	wt	CG9879	OK	12.6712	0.000191401	-16.0146	-0.0410501	0.22985	0.844396	no
CG30361-RF	CG30361-RF	-	chr2R:4361932-4419420	wt	CG9879	NOTEST	0.0616851	9.43072e-07	-15.9972	0	1	1	no
CG7300-RB	CG7300-RB	-	chr2L:10695199-10698024	wt	CG9879	NOTEST	0.226071	3.46604e-06	-15.9931	0	1	1	no
CG10283-RB	CG10283-RB	-	chr2L:18472949-18484511	wt	CG9879	NOTEST	0.771412	1.82626e-05	-15.3663	0	1	1	no
CG12946-RB	CG12946-RB	-	chr3R:5597516-5600142	wt	CG9879	NOTEST	1.45322	3.44055e-05	-15.3663	0	1	1	no
CG7378-RA	CG7378-RA	-	chrX:18794442-18803330	wt	CG9879	OK	2.29887	6.67745e-05	-15.0713	-0.00390048	0.2453	0.844396	no
CG11105-RA	CG11105-RA	-	chrX:11118161-11130853	wt	CG9879	NOTEST	0.262049	7.702e-06	-15.0542	0	1	1	no
CG4952-RD	CG4952-RD	-	chr2L:16466509-16485984	wt	CG9879	OK	3.55057	0.000105227	-15.0423	-0.0249232	0.34345	0.891087	no
CG1838-RD	CG1838-RD	-	chr4:711889-716675	wt	CG9879	OK	2.42929	8.02644e-05	-14.8854	-0.00508216	0.24375	0.844396	no
CG4482-RB	CG4482-RB	-	chr2L:14975746-14997556	wt	CG9879	NOTEST	1.17486	3.94771e-05	-14.8611	0	1	1	no
CG7021-RB	CG7021-RB	-	chr3R:20691072-20692425	wt	CG9879	NOTEST	0.27281	9.18743e-06	-14.8579	0	1	1	no
CG15312-RA	CG15312-RA	-	chrX:9951126-9964899	wt	CG9879	NOTEST	0.310339	1.05702e-05	-14.8416	0	1	1	no
CG13512-RB	CG13512-RB	-	chr2R:18547987-18550372	wt	CG9879	OK	5.47917	0.00019972	-14.7437	-0.00253431	0.24975	0.844396	no
CG14457-RB	CG14457-RB	-	chr3L:22663055-22673134	wt	CG9879	NOTEST	0.245655	9.37456e-06	-14.6775	0	1	1	no
CG10619-RA	CG10619-RA	-	chr2L:18859499-18881256	wt	CG9879	NOTEST	0.993547	3.97233e-05	-14.6103	0	1	1	no
CG6448-RC	CG6448-RC	-	chr2L:22134350-22159735	wt	CG9879	NOTEST	0.864948	3.46394e-05	-14.6079	0	1	1	no
CG9109-RA	CG9109-RA	-	chr2L:6025869-6034423	wt	CG9879	NOTEST	0.104627	4.24546e-06	-14.589	0	1	1	no
CG1343-RB	CG1343-RB	-	chrX:9623707-9649831	wt	CG9879	NOTEST	0.720459	2.98095e-05	-14.5609	0	1	1	no
CG15081-RA	CG15081-RA	-	chr2R:14706971-14713560	wt	CG9879	OK	38.3952	0.00161574	-14.5364	-0.0879584	0.22005	0.844396	no
CG5274-RB	CG5274-RB	-	chr3L:20419294-20420766	wt	CG9879	NOTEST	1.15433	5.08409e-05	-14.4707	0	1	1	no
CG17528-RB	CG17528-RB	-	chr2R:704673-711821	wt	CG9879	OK	3.74383	0.000168026	-14.4435	-0.0154334	0.34135	0.890229	no
CG1506-RC	CG1506-RC	-	chr2L:21632598-21647967	wt	CG9879	NOTEST	0.551465	2.51759e-05	-14.4189	0	1	1	no
CG31692-RA	CG31692-RA	-	chr2L:19761578-19764134	wt	CG9879	NOTEST	0.585021	2.71772e-05	-14.3938	0	1	1	no
CG11198-RC	CG11198-RC	-	chr2R:3861619-3874729	wt	CG9879	OK	4.73136	0.000243252	-14.2475	-0.0939169	0.21595	0.844396	no
CG2204-RD	CG2204-RD	-	chr2R:6325465-6351297	wt	CG9879	OK	3.09181	0.000166974	-14.1765	-0.01466	0.4028	0.911207	no
CG5171-RA	CG5171-RA	-	chr2L:7390983-7404527	wt	CG9879	NOTEST	1.27994	7.46139e-05	-14.0663	0	1	1	no
CG17119-RB	CG17119-RB	-	chr3R:18880131-18883268	wt	CG9879	OK	5.03119	0.000295453	-14.0557	-0.0157328	0.17985	0.841215	no
CG5753-RB	CG5753-RB	-	chr2R:14005400-14013337	wt	CG9879	OK	4.85762	0.000287168	-14.0461	-0.0573343	0.0946	0.710777	no
CG1544-RA	CG1544-RA	-	chr3R:27022639-27029450	wt	CG9879	NOTEST	0.820664	5.05124e-05	-13.9879	0	1	1	no
CG9656-RB	CG9656-RB	-	chr3R:3973071-4007164	wt	CG9879	NOTEST	0.113462	7.44357e-06	-13.8959	0	1	1	no
CG2316-RC	CG2316-RC	-	chr4:204841-214448	wt	CG9879	OK	4.77157	0.000349535	-13.7367	-0.0225307	0.36525	0.897215	no
CG12559-RB	CG12559-RB	-	chr2RHet:198175-247809	wt	CG9879	NOTEST	0.915456	6.87493e-05	-13.7009	0	1	1	no
CG13049-RB	CG13049-RB	-	chr3L:16274228-16275092	wt	CG9879	NOTEST	2.52908	0.000197923	-13.6414	0	1	1	no
CG10186-RC	CG10186-RC	-	chr2L:19508952-19517187	wt	CG9879	NOTEST	1.03471	8.18769e-05	-13.6254	0	1	1	no
CG34400-RE	CG34400-RE	-	chr3L:13865828-13895161	wt	CG9879	NOTEST	0.108826	8.71931e-06	-13.6074	0	1	1	no
CG1989-RB	CG1989-RB	-	chrX:13279946-13281427	wt	CG9879	NOTEST	0.653932	5.25848e-05	-13.6022	0	1	1	no
CG32647-RA	CG32647-RA	-	chrX:12670604-12678991	wt	CG9879	OK	3.09341	0.000253461	-13.5751	-0.0131197	0.244	0.844396	no
CG9635-RD	CG9635-RD	-	chr2R:12914745-12932165	wt	CG9879	OK	2.71254	0.000228337	-13.5362	-0.0850634	0.22535	0.844396	no
CG4062-RA	CG4062-RA	-	chr2R:9086355-9090217	wt	CG9879	OK	4.4629	0.000377609	-13.5288	-0.0613397	0.1212	0.776836	no
CG1522-RC	CG1522-RC	-	chrX:11827718-11875209	wt	CG9879	NOTEST	0.804665	7.07559e-05	-13.4733	0	1	1	no
CG9204-RB	CG9204-RB	-	chr2R:16135634-16144886	wt	CG9879	NOTEST	1.96074	0.000178185	-13.4257	0	1	1	no
CG1411-RB	CG1411-RB	-	chr3R:1396829-1404913	wt	CG9879	NOTEST	0.410436	3.87315e-05	-13.3714	0	1	1	no
CG7356-RA	CG7356-RA	-	chr2L:8011406-8026901	wt	CG9879	NOTEST	0.280338	2.67134e-05	-13.3573	0	1	1	no
CG31092-RG	CG31092-RG	-	chr3R:21524487-21566187	wt	CG9879	NOTEST	0.597029	5.75671e-05	-13.3403	0	1	1	no
CG9127-RA	CG9127-RA	-	chr2L:6038160-6045970	wt	CG9879	NOTEST	2.15892	0.000217104	-13.2796	0	1	1	no
CG33517-RD	CG33517-RD	-	chrX:19898714-19922226	wt	CG9879	NOTEST	1.37854	0.000139285	-13.2728	0	1	1	no
CG10719-RB	CG10719-RB	-	chr2L:19133805-19172572	wt	CG9879	NOTEST	0.597687	6.06556e-05	-13.2665	0	1	1	no
CG9270-RB	CG9270-RB	-	chr2L:20929451-20933700	wt	CG9879	NOTEST	1.24184	0.000129318	-13.2293	0	1	1	no
CG6376-RC	CG6376-RC	-	chr3R:17446025-17486127	wt	CG9879	NOTEST	0.792547	8.7868e-05	-13.1389	0	1	1	no
CG42492-RC	CG42492-RC	-	chrX:5521697-5542510	wt	CG9879	NOTEST	0.340154	3.82515e-05	-13.1184	0	1	1	no
CG18350-RF	CG18350-RF	-	chrX:6969697-6992086	wt	CG9879	NOTEST	0.347866	3.98544e-05	-13.0915	0	1	1	no
CG5455-RC	CG5455-RC	-	chr3R:22287250-22295732	wt	CG9879	OK	11.9453	0.00145382	-13.0043	-0.150202	0.11715	0.771446	no
CG5424-RG	CG5424-RG	-	chrX:17146177-17174997	wt	CG9879	NOTEST	0.0634652	7.93477e-06	-12.9655	0	1	1	no
CG11387-RC	CG11387-RC	-	chrX:7503180-7570056	wt	CG9879	NOTEST	0.130217	1.64317e-05	-12.9521	0	1	1	no
CG17352-RA	CG17352-RA	-	chr3L:8345454-8349396	wt	CG9879	NOTEST	1.33162	0.000179695	-12.8553	0	1	1	no
CG9164-RB	CG9164-RB	-	chrX:15274654-15279439	wt	CG9879	NOTEST	0.116152	1.58638e-05	-12.838	0	1	1	no
CG6824-RA	CG6824-RA	-	chrX:4942329-4963878	wt	CG9879	NOTEST	0.131391	1.83149e-05	-12.8086	0	1	1	no
CG7986-RC	CG7986-RC	-	chr3L:8180100-8183814	wt	CG9879	NOTEST	0.446391	6.23784e-05	-12.805	0	1	1	no
CG9053-RB	CG9053-RB	-	chrX:14959474-14960419	wt	CG9879	NOTEST	0.434846	6.23452e-05	-12.7679	0	1	1	no
CG2371-RA	CG2371-RA	-	chrX:11571375-11572584	wt	CG9879	NOTEST	0.568875	8.37474e-05	-12.7298	0	1	1	no
CG3539-RD	CG3539-RD	-	chr2L:2490204-2492666	wt	CG9879	NOTEST	1.12163	0.000165808	-12.7238	0	1	1	no
CG5171-RC	CG5171-RC	-	chr2L:7390983-7404527	wt	CG9879	NOTEST	0.170972	2.57596e-05	-12.6964	0	1	1	no
CG11009-RA	CG11009-RA	-	chr3L:12843259-12846270	wt	CG9879	OK	3.83153	0.000585788	-12.6753	-0.0338017	0.3379	0.888261	no
CG8465-RB	CG8465-RB	-	chrX:17465886-17473262	wt	CG9879	NOTEST	0.51418	8.08705e-05	-12.6344	0	1	1	no
CG8889-RB	CG8889-RB	-	chr2R:7913085-7915193	wt	CG9879	OK	3.68356	0.000590093	-12.6079	-0.0277904	0.34385	0.89117	no
CG12289-RB	CG12289-RB	-	chr3L:11450180-11451570	wt	CG9879	OK	19.8141	0.00326255	-12.5682	-0.117122	0.21115	0.844396	no
CG18769-RC	CG18769-RC	-	chr3L:6543838-6596466	wt	CG9879	NOTEST	2.03622	0.000337764	-12.5576	0	1	1	no
CG11652-RB	CG11652-RB	-	chr3L:11686953-11690086	wt	CG9879	NOTEST	0.884752	0.000151676	-12.5101	0	1	1	no
CG8785-RB	CG8785-RB	-	chr2R:8528194-8535718	wt	CG9879	NOTEST	0.588573	0.000107305	-12.4213	0	1	1	no
CG8944-RA	CG8944-RA	-	chrX:15635367-15640240	wt	CG9879	NOTEST	0.675723	0.000124253	-12.4089	0	1	1	no
CG33521-RC	CG33521-RC	-	chr4:1206398-1217466	wt	CG9879	OK	4.41599	0.000842784	-12.3553	-0.0471011	0.22745	0.844396	no
CG33261-RC	CG33261-RC	-	chr3L:14741028-14754821	wt	CG9879	OK	4.83336	0.000930505	-12.3427	-0.0852911	0.23025	0.844396	no
CG40160-RB	CG40160-RB	-	chr3LHet:1568488-1572483	wt	CG9879	NOTEST	1.8518	0.000373146	-12.2769	0	1	1	no
CG12021-RA	CG12021-RA	-	chr3L:1798808-1802835	wt	CG9879	OK	9.23977	0.00188587	-12.2584	-0.248102	0.2266	0.844396	no
CG18069-RE	CG18069-RE	-	chr4:1056642-1074329	wt	CG9879	NOTEST	0.667202	0.000136621	-12.2537	0	1	1	no
CG5080-RA	CG5080-RA	-	chr2L:1160289-1163882	wt	CG9879	NOTEST	0.442208	9.07906e-05	-12.2499	0	1	1	no
CG32352-RA	CG32352-RA	-	chr3L:8571841-8589409	wt	CG9879	NOTEST	0.389546	8.26675e-05	-12.2022	0	1	1	no
CG17383-RD	CG17383-RD	-	chr3R:21463548-21475972	wt	CG9879	NOTEST	1.2067	0.000269798	-12.1269	0	1	1	no
CG17603-RA	CG17603-RA	-	chr3R:2472610-2481775	wt	CG9879	NOTEST	0.299222	6.9181e-05	-12.0786	0	1	1	no
CG15734-RA	CG15734-RA	-	chrX:11980501-11981058	wt	CG9879	OK	5.7512	0.00137396	-12.0313	-0.0112104	0.33315	0.886515	no
CG42447-RA	CG42447-RA	-	chrX:11618372-11630650	wt	CG9879	NOTEST	0.312982	7.48323e-05	-12.0301	0	1	1	no
CG2162-RB	CG2162-RB	-	chr3L:3035197-3040469	wt	CG9879	OK	2.42279	0.000582153	-12.023	-0.0642971	0.26655	0.851888	no
CG7986-RB	CG7986-RB	-	chr3L:8180100-8183814	wt	CG9879	NOTEST	0.378029	9.10505e-05	-12.0195	0	1	1	no
CG4879-RC	CG4879-RC	-	chr3L:14615909-14625173	wt	CG9879	NOTEST	0.382384	9.55836e-05	-11.966	0	1	1	no
CG9422-RC	CG9422-RC	-	chr2R:2563331-2580099	wt	CG9879	NOTEST	2.2537	0.000566982	-11.9567	0	1	1	no
CG8933-RB	CG8933-RB	-	chrX:15886519-15890040	wt	CG9879	NOTEST	0.598091	0.000151829	-11.9437	0	1	1	no
CG1544-RC	CG1544-RC	-	chr3R:27022639-27029450	wt	CG9879	NOTEST	0.975119	0.000248967	-11.9354	0	1	1	no
CG7926-RA	CG7926-RA	-	chr3R:25848565-25862568	wt	CG9879	OK	3.66261	0.000948881	-11.9144	-0.168416	0.13645	0.791423	no
CG12478-RA	CG12478-RA	-	chr3L:13531017-13659849	wt	CG9879	NOTEST	0.766995	0.00019999	-11.9051	0	1	1	no
CG34104-RA	CG34104-RA	-	chrX:9980565-10042911	wt	CG9879	NOTEST	1.3412	0.000354721	-11.8845	0	1	1	no
CG12559-RE	CG12559-RE	-	chr2RHet:198175-247809	wt	CG9879	NOTEST	1.00259	0.000273482	-11.84	0	1	1	no
CG32280-RA	CG32280-RA	-	chr3L:3162179-3169080	wt	CG9879	OK	3.66865	0.00101463	-11.8201	-0.0237966	0.2366	0.844396	no
CG12065-RB	CG12065-RB	-	chrX:8468368-8482560	wt	CG9879	NOTEST	0.213596	6.1302e-05	-11.7667	0	1	1	no
CG12085-RH	CG12085-RH	-	chr3L:1496850-1502598	wt	CG9879	NOTEST	1.91091	0.000563069	-11.7287	0	1	1	no
CG10498-RB	CG10498-RB	-	chr3R:16561341-16564360	wt	CG9879	NOTEST	1.69624	0.000509104	-11.7021	0	1	1	no
CG11247-RA	CG11247-RA	-	chr3L:21717425-21721770	wt	CG9879	NOTEST	1.53881	0.000494189	-11.6045	0	1	1	no
CG18809-RA	CG18809-RA	-	chrX:19634574-19638371	wt	CG9879	NOTEST	1.23891	0.000407628	-11.5695	0	1	1	no
CG6571-RD	CG6571-RD	-	chr3L:20252966-20258654	wt	CG9879	NOTEST	0.0619503	2.04979e-05	-11.5614	0	1	1	no
CG9885-RC	CG9885-RC	-	chr2L:2428453-2459609	wt	CG9879	NOTEST	0.524384	0.000178333	-11.5218	0	1	1	no
CG8533-RB	CG8533-RB	-	chr3L:19794438-19796526	wt	CG9879	NOTEST	1.43862	0.000491034	-11.5166	0	1	1	no
CG6755-RB	CG6755-RB	-	chr3R:19077265-19083779	wt	CG9879	NOTEST	0.69805	0.000238468	-11.5153	0	1	1	no
CG11124-RA	CG11124-RA	-	chr2R:3328197-3333266	wt	CG9879	NOTEST	1.21621	0.000417623	-11.5079	0	1	1	no
CG17367-RC	CG17367-RC	-	chr3R:21714264-21718999	wt	CG9879	NOTEST	1.11846	0.000409296	-11.4161	0	1	1	no
CG11710-RA	CG11710-RA	-	chrX:20298552-20300626	wt	CG9879	NOTEST	1.5865	0.000583596	-11.4086	0	1	1	no
CG4266-RA	CG4266-RA	-	chr2R:17049217-17056163	wt	CG9879	NOTEST	1.2911	0.000492858	-11.3551	0	1	1	no
CG12833-RB	CG12833-RB	-	chr2R:2973818-3017312	wt	CG9879	NOTEST	0.226121	8.63273e-05	-11.355	0	1	1	no
CG17221-RB	CG17221-RB	-	chr2L:3039975-3041625	wt	CG9879	NOTEST	0.60975	0.000233962	-11.3477	0	1	1	no
CG15093-RA	CG15093-RA	-	chr2R:14663172-14664546	wt	CG9879	NOTEST	0.199587	7.70213e-05	-11.3395	0	1	1	no
CG31036-RB	CG31036-RB	-	chr3R:25733830-25738614	wt	CG9879	NOTEST	1.19606	0.000461831	-11.3386	0	1	1	no
CG1877-RC	CG1877-RC	-	chr2R:3804360-3810048	wt	CG9879	NOTEST	1.25495	0.000488429	-11.3272	0	1	1	no
CG6611-RB	CG6611-RB	-	chr3L:10183374-10194934	wt	CG9879	NOTEST	0.0952211	3.71006e-05	-11.3256	0	1	1	no
CG31619-RC	CG31619-RC	-	chr2L:21684535-21729051	wt	CG9879	NOTEST	0.335612	0.000135166	-11.2778	0	1	1	no
CG40178-RA	CG40178-RA	-	chr3LHet:1181142-1410078	wt	CG9879	NOTEST	1.15304	0.000465322	-11.2749	0	1	1	no
CG11006-RB	CG11006-RB	-	chr3L:12798992-12807103	wt	CG9879	NOTEST	0.180745	7.30438e-05	-11.2729	0	1	1	no
CG15812-RB	CG15812-RB	-	chr3L:3159994-3162024	wt	CG9879	NOTEST	0.475728	0.000195258	-11.2505	0	1	1	no
CG31719-RB	CG31719-RB	-	chr2L:10463335-10474347	wt	CG9879	NOTEST	2.19673	0.000911665	-11.2346	0	1	1	no
CG7156-RB	CG7156-RB	-	chr3R:14061915-14067906	wt	CG9879	OK	2.30283	0.000956052	-11.234	-0.0148393	0.40665	0.913064	no
CG15531-RA	CG15531-RA	-	chr3R:26019926-26021950	wt	CG9879	NOTEST	0.34387	0.000146233	-11.1994	0	1	1	no
CG15072-RA	CG15072-RA	-	chr2R:14576030-14589246	wt	CG9879	NOTEST	1.87047	0.000822959	-11.1503	0	1	1	no
CG15825-RB	CG15825-RB	-	chr2L:19380929-19386202	wt	CG9879	OK	5.74142	0.00256037	-11.1308	-0.171382	0.2868	0.861454	no
CG12002-RC	CG12002-RC	-	chr3L:2601449-2630072	wt	CG9879	NOTEST	0.593347	0.000265989	-11.1233	0	1	1	no
CG1046-RA	CG1046-RA	-	chr3R:2578585-2585199	wt	CG9879	NOTEST	0.503593	0.000228773	-11.1041	0	1	1	no
CG4154-RC	CG4154-RC	-	chr3R:11009907-11016069	wt	CG9879	NOTEST	0.0836833	3.80629e-05	-11.1023	0	1	1	no
CG33520-RC	CG33520-RC	-	chr3R:14078564-14081186	wt	CG9879	OK	2.33285	0.00106829	-11.0926	-0.0813658	0.1843	0.844396	no
CG6571-RC	CG6571-RC	-	chr3L:20252966-20258654	wt	CG9879	NOTEST	0.0659433	3.1159e-05	-11.0474	0	1	1	no
CG32138-RB	CG32138-RB	-	chr3L:14046868-14063469	wt	CG9879	OK	9.66689	0.00478718	-10.9797	-0.427417	0.18695	0.844396	no
CG10738-RB	CG10738-RB	-	chr3L:13453362-13458366	wt	CG9879	NOTEST	0.122302	6.071e-05	-10.9762	0	1	1	no
CG30486-RA	CG30486-RA	-	chr2R:8735537-8736481	wt	CG9879	NOTEST	1.02689	0.000517155	-10.9554	0	1	1	no
CG4396-RA	CG4396-RA	-	chrX:12832567-12839836	wt	CG9879	NOTEST	0.101425	5.11037e-05	-10.9547	0	1	1	no
CG9390-RB	CG9390-RB	-	chr3L:21264305-21273343	wt	CG9879	NOTEST	0.376873	0.000192262	-10.9368	0	1	1	no
CG11009-RB	CG11009-RB	-	chr3L:12843259-12846270	wt	CG9879	OK	34.7851	0.0179903	-10.917	-0.890454	0.1898	0.844396	no
CG13567-RA	CG13567-RA	-	chr2R:19924240-19925322	wt	CG9879	NOTEST	0.865196	0.000464472	-10.8632	0	1	1	no
CG11006-RE	CG11006-RE	-	chr3L:12798992-12807103	wt	CG9879	NOTEST	0.743496	0.000403117	-10.8489	0	1	1	no
CG7187-RC	CG7187-RC	-	chr3R:14020581-14025317	wt	CG9879	NOTEST	0.805981	0.000450517	-10.8049	0	1	1	no
CG2945-RB	CG2945-RB	-	chrX:148930-158028	wt	CG9879	NOTEST	0.593326	0.000336226	-10.7852	0	1	1	no
CG7381-RC	CG7381-RC	-	chr3R:8793489-8803193	wt	CG9879	NOTEST	0.130159	7.47645e-05	-10.7656	0	1	1	no
CG1028-RN	CG1028-RN	-	chr3R:2721974-2824950	wt	CG9879	NOTEST	0.163736	9.44857e-05	-10.759	0	1	1	no
CG5422-RB	CG5422-RB	-	chr3R:19868923-19874891	wt	CG9879	OK	3.74107	0.00216136	-10.7573	-0.217348	0.35835	0.895677	no
CG1866-RC	CG1866-RC	-	chr3R:24166059-24170891	wt	CG9879	NOTEST	0.690782	0.000408714	-10.7229	0	1	1	no
CG10624-RB	CG10624-RB	-	chr3L:5552569-5554697	wt	CG9879	NOTEST	0.212527	0.000126413	-10.7153	0	1	1	no
CG3400-RB	CG3400-RB	-	chrX:19389537-19403390	wt	CG9879	NOTEST	1.00563	0.000603627	-10.7022	0	1	1	no
CG8620-RB	CG8620-RB	-	chr3L:7151198-7152010	wt	CG9879	NOTEST	0.318328	0.000192072	-10.6946	0	1	1	no
CG3241-RB	CG3241-RB	-	chr2L:3462212-3466111	wt	CG9879	OK	2.61298	0.00160198	-10.6716	-0.197611	0.3476	0.891367	no
CG14685-RB	CG14685-RB	-	chr3R:6587031-6593668	wt	CG9879	OK	5.39984	0.0034647	-10.606	-0.358443	0.1639	0.830099	no
CG14779-RA	CG14779-RA	-	chrX:1364698-1366350	wt	CG9879	NOTEST	0.214143	0.000139166	-10.5876	0	1	1	no
CG11149-RB	CG11149-RB	-	chr2L:5718120-5720896	wt	CG9879	NOTEST	1.11778	0.000750116	-10.5412	0	1	1	no
CG14160-RB	CG14160-RB	-	chr3L:10075852-10082500	wt	CG9879	NOTEST	0.6578	0.000445387	-10.5284	0	1	1	no
CG11337-RA	CG11337-RA	-	chr3R:27221379-27283499	wt	CG9879	OK	5.49818	0.00374963	-10.518	-0.333701	0.1248	0.776969	no
CG9012-RE	CG9012-RE	-	chrX:15722018-15729507	wt	CG9879	NOTEST	1.01329	0.000720686	-10.4574	0	1	1	no
CG9699-RF	CG9699-RF	-	chrX:16578243-16589206	wt	CG9879	NOTEST	0.423527	0.000313045	-10.4019	0	1	1	no
CG8312-RB	CG8312-RB	-	chr3R:5417032-5450798	wt	CG9879	NOTEST	2.20043	0.00167352	-10.3607	0	1	1	no
CG1486-RB	CG1486-RB	-	chrX:21195071-21199176	wt	CG9879	OK	6.07455	0.00477623	-10.3127	-0.599332	0.34705	0.891367	no
CG8172-RC	CG8172-RC	-	chr2R:4894734-4901013	wt	CG9879	NOTEST	0.670416	0.000536129	-10.2883	0	1	1	no
CG15117-RC	CG15117-RC	-	chr2R:15009734-15016746	wt	CG9879	OK	2.61509	0.00216124	-10.2408	-0.155209	0.15245	0.815857	no
CG10341-RB	CG10341-RB	-	chr2L:18698685-18703118	wt	CG9879	NOTEST	0.901742	0.00076116	-10.2103	0	1	1	no
CG17285-RB	CG17285-RB	-	chr3L:14087685-14091156	wt	CG9879	NOTEST	0.022302	1.88565e-05	-10.2079	0	1	1	no
CG9913-RA	CG9913-RA	-	chr3R:9938344-9940949	wt	CG9879	NOTEST	0.0300956	2.5958e-05	-10.1792	0	1	1	no
CG15828-RA	CG15828-RA	-	chr2L:9641349-9656029	wt	CG9879	NOTEST	0.777796	0.000673491	-10.1735	0	1	1	no
CG3114-RF	CG3114-RF	-	chrX:162553-173667	wt	CG9879	NOTEST	0.166041	0.000144208	-10.1692	0	1	1	no
CG3542-RB	CG3542-RB	-	chr2L:3023234-3026450	wt	CG9879	NOTEST	0.361611	0.000314767	-10.1659	0	1	1	no
CG13284-RA	CG13284-RA	-	chr2L:16843191-16848713	wt	CG9879	NOTEST	0.0949103	8.31266e-05	-10.157	0	1	1	no
CG33520-RA	CG33520-RA	-	chr3R:14078564-14081186	wt	CG9879	NOTEST	0.737503	0.000662789	-10.1199	0	1	1	no
CG11049-RG	CG11049-RG	-	chr4:1109443-1133943	wt	CG9879	NOTEST	0.591951	0.000533711	-10.1152	0	1	1	no
CG7447-RA	CG7447-RA	-	chr3L:4384454-4403186	wt	CG9879	NOTEST	0.352117	0.000333495	-10.0442	0	1	1	no
CG2519-RA	CG2519-RA	-	chr3R:1365224-1373490	wt	CG9879	NOTEST	2.12572	0.00204405	-10.0223	0	1	1	no
CG4658-RB	CG4658-RB	-	chr2L:9954448-9960170	wt	CG9879	NOTEST	2.30435	0.00227698	-9.98302	0	1	1	no
CG3895-RB	CG3895-RB	-	chrX:2010898-2017164	wt	CG9879	NOTEST	1.03743	0.00102948	-9.97688	0	1	1	no
CG42396-RB	CG42396-RB	-	chr2R:3369380-3377368	wt	CG9879	NOTEST	0.580757	0.000576814	-9.97561	0	1	1	no
CG2670-RB	CG2670-RB	-	chr3R:3728974-3737501	wt	CG9879	NOTEST	0.949762	0.000952368	-9.96183	0	1	1	no
CG1511-RD	CG1511-RD	-	chr4:631311-641554	wt	CG9879	OK	8.91129	0.00900051	-9.95141	-0.61317	0.1782	0.840819	no
CG11579-RC	CG11579-RC	-	chrX:1785433-1794673	wt	CG9879	NOTEST	1.30384	0.00135326	-9.91212	0	1	1	no
CG4337-RB	CG4337-RB	-	chr3R:12029092-12030973	wt	CG9879	OK	8.5666	0.00907768	-9.88218	-0.113338	0.26665	0.851888	no
CG8355-RA	CG8355-RA	-	chr2R:11758923-11809623	wt	CG9879	NOTEST	0.425348	0.000463619	-9.84149	0	1	1	no
CG1962-RA	CG1962-RA	-	chr2L:20676233-20681844	wt	CG9879	NOTEST	1.01372	0.0011802	-9.74641	0	1	1	no
CG8924-RA	CG8924-RA	-	chrX:15835111-15838487	wt	CG9879	NOTEST	0.327545	0.000381674	-9.74513	0	1	1	no
CG11822-RB	CG11822-RB	-	chr2L:545147-547096	wt	CG9879	NOTEST	0.326616	0.000383812	-9.73298	0	1	1	no
CG11992-RC	CG11992-RC	-	chr3R:4868225-4876271	wt	CG9879	NOTEST	0.0837289	9.90045e-05	-9.72401	0	1	1	no
CG9210-RB	CG9210-RB	-	chrX:15404908-15416196	wt	CG9879	NOTEST	0.428896	0.000524689	-9.67495	0	1	1	no
CG11956-RC	CG11956-RC	-	chr3R:25070679-25076167	wt	CG9879	NOTEST	0.145093	0.000177516	-9.67481	0	1	1	no
CG34346-RC	CG34346-RC	-	chrX:13763586-13861644	wt	CG9879	NOTEST	0.480002	0.000590457	-9.66699	0	1	1	no
CG32697-RD	CG32697-RD	-	chrX:9522731-9552947	wt	CG9879	OK	2.59452	0.00320397	-9.66139	-0.248552	0.30165	0.873064	no
CG4262-RC	CG4262-RC	-	chrX:403450-424324	wt	CG9879	NOTEST	0.581991	0.000727085	-9.64466	0	1	1	no
CG11200-RA	CG11200-RA	-	chr2R:16192019-16214311	wt	CG9879	NOTEST	1.30109	0.00165018	-9.62288	0	1	1	no
CG34418-RC	CG34418-RC	-	chr3L:5660919-5741139	wt	CG9879	NOTEST	0.00888591	1.15725e-05	-9.58468	0	1	1	no
CG40351-RA	CG40351-RA	-	chr3LHet:594457-601422	wt	CG9879	OK	5.4416	0.00709004	-9.58402	-0.712007	0.16485	0.830099	no
CG5942-RD	CG5942-RD	-	chr3L:15963181-15975969	wt	CG9879	NOTEST	0.55607	0.000727068	-9.57896	0	1	1	no
CG33513-RB	CG33513-RB	-	chrX:1380254-1401841	wt	CG9879	NOTEST	0.0462991	6.17365e-05	-9.55064	0	1	1	no
CG33555-RG	CG33555-RG	-	chr3R:10627511-10679626	wt	CG9879	NOTEST	0.213943	0.000287594	-9.53897	0	1	1	no
CG11596-RA	CG11596-RA	-	chrX:1821712-1824552	wt	CG9879	NOTEST	0.495788	0.000686784	-9.49565	0	1	1	no
CG18619-RD	CG18619-RD	-	chr2L:10264130-10265229	wt	CG9879	NOTEST	1.77473	0.00247665	-9.48499	0	1	1	no
CG6281-RA	CG6281-RA	-	chr3R:6016410-6047805	wt	CG9879	NOTEST	1.8279	0.00273632	-9.38374	0	1	1	no
CG11206-RB	CG11206-RB	-	chr2R:18220630-18260610	wt	CG9879	NOTEST	0.523881	0.000809853	-9.33736	0	1	1	no
CG17632-RB	CG17632-RB	-	chr2R:19411380-19426016	wt	CG9879	NOTEST	0.361392	0.000560896	-9.33161	0	1	1	no
CG31477-RB	CG31477-RB	-	chr3R:5947522-5948042	wt	CG9879	OK	4.0065	0.00631147	-9.31015	-0.0327135	0.335	0.887436	no
CG1709-RF	CG1709-RF	-	chr3R:24956771-24964295	wt	CG9879	NOTEST	0.779405	0.00124296	-9.29245	0	1	1	no
CG10625-RD	CG10625-RD	-	chr3L:5531508-5544257	wt	CG9879	NOTEST	0.228342	0.00036576	-9.28608	0	1	1	no
CG1862-RB	CG1862-RB	-	chr4:592382-598159	wt	CG9879	NOTEST	0.34676	0.000555852	-9.28502	0	1	1	no
CG7035-RB	CG7035-RB	-	chrX:4544053-4560730	wt	CG9879	NOTEST	0.119149	0.000195679	-9.25006	0	1	1	no
CG7036-RA	CG7036-RA	-	chr3L:188548-198587	wt	CG9879	NOTEST	0.150845	0.000256536	-9.19969	0	1	1	no
CG31689-RD	CG31689-RD	-	chr2L:2730105-2739833	wt	CG9879	NOTEST	1.09069	0.00186202	-9.19415	0	1	1	no
CG4945-RC	CG4945-RC	-	chr2R:12453551-12458742	wt	CG9879	NOTEST	0.506961	0.000872611	-9.18232	0	1	1	no
CG31688-RC	CG31688-RC	-	chr2L:20429026-20443945	wt	CG9879	NOTEST	0.240516	0.000415811	-9.17599	0	1	1	no
CG4685-RB	CG4685-RB	-	chr3R:21450524-21452643	wt	CG9879	NOTEST	0.894143	0.00155082	-9.17133	0	1	1	no
CG8948-RC	CG8948-RC	-	chrX:15645706-15654741	wt	CG9879	NOTEST	1.83466	0.00325925	-9.13676	0	1	1	no
CG4019-RD	CG4019-RD	-	chr2R:19495097-19502269	wt	CG9879	OK	2.2583	0.00410036	-9.10527	-0.121646	0.1582	0.823392	no
CG8019-RA	CG8019-RA	-	chr3L:10624226-10627072	wt	CG9879	NOTEST	0.442323	0.000826495	-9.06388	0	1	1	no
CG15920-RA	CG15920-RA	-	chr2R:12667409-12670680	wt	CG9879	NOTEST	0.27609	0.000525856	-9.03625	0	1	1	no
CG4454-RA	CG4454-RA	-	chr2L:9251454-9253116	wt	CG9879	NOTEST	0.099454	0.000193837	-9.00304	0	1	1	no
CG6844-RA	CG6844-RA	-	chr3R:20311163-20316875	wt	CG9879	NOTEST	0.10767	0.000215009	-8.968	0	1	1	no
CG3066-RC	CG3066-RC	-	chr3R:3585507-3589154	wt	CG9879	NOTEST	0.292185	0.000592307	-8.94632	0	1	1	no
CG4905-RD	CG4905-RD	-	chr2R:12439764-12445988	wt	CG9879	NOTEST	0.351237	0.000722207	-8.92582	0	1	1	no
CG31481-RA	CG31481-RA	-	chr3R:2533517-2567785	wt	CG9879	NOTEST	0.147057	0.000311116	-8.88471	0	1	1	no
CG8865-RB	CG8865-RB	-	chr3L:13899990-13918348	wt	CG9879	NOTEST	0.839392	0.00180013	-8.8651	0	1	1	no
CG5735-RD	CG5735-RD	-	chr3L:8935391-8947550	wt	CG9879	OK	3.58973	0.00795907	-8.81706	-0.189463	0.47495	0.929859	no
CG11357-RA	CG11357-RA	-	chr3L:4542128-4553458	wt	CG9879	NOTEST	0.451373	0.00102163	-8.7873	0	1	1	no
CG12016-RA	CG12016-RA	-	chr3L:3319556-3328871	wt	CG9879	OK	11.6123	0.0285324	-8.66884	-0.526383	0.3511	0.891764	no
CG33114-RB	CG33114-RB	-	chr2L:11138800-11148875	wt	CG9879	NOTEST	0.583941	0.00144976	-8.65387	0	1	1	no
CG7771-RB	CG7771-RB	-	chr3R:8883480-8903950	wt	CG9879	NOTEST	0.0327498	8.25787e-05	-8.6315	0	1	1	no
CG16987-RA	CG16987-RA	-	chr2L:2805517-2812147	wt	CG9879	NOTEST	0.14164	0.000364906	-8.60049	0	1	1	no
CG3119-RB	CG3119-RB	-	chr2L:2834886-2837831	wt	CG9879	NOTEST	0.154996	0.000400851	-8.59495	0	1	1	no
CG34149-RA	CG34149-RA	-	chr3R:18205849-18206977	wt	CG9879	NOTEST	0.710831	0.00189224	-8.55327	0	1	1	no
CG7010-RB	CG7010-RB	-	chrX:4596304-4599156	wt	CG9879	NOTEST	0.189657	0.000509818	-8.5392	0	1	1	no
CG6509-RA	CG6509-RA	-	chr2L:11508398-11517057	wt	CG9879	NOTEST	0.232445	0.000638291	-8.50846	0	1	1	no
CG9809-RA	CG9809-RA	-	chr3R:248200-255054	wt	CG9879	NOTEST	1.64763	0.00462595	-8.47643	0	1	1	no
CG34383-RD	CG34383-RD	-	chr3R:9540944-9588535	wt	CG9879	NOTEST	0.240674	0.000707061	-8.41103	0	1	1	no
CG9170-RB	CG9170-RB	-	chrX:15872233-15876974	wt	CG9879	NOTEST	0.196418	0.0005774	-8.41014	0	1	1	no
CG34416-RF	CG34416-RF	-	chr3L:7643682-7752224	wt	CG9879	NOTEST	0.704935	0.00212328	-8.37505	0	1	1	no
CG3629-RC	CG3629-RC	-	chr2R:20702352-20722686	wt	CG9879	NOTEST	0.0016661	5.03859e-06	-8.36924	0	1	1	no
CG3714-RF	CG3714-RF	-	chr2L:4189496-4198058	wt	CG9879	NOTEST	0.0762774	0.00024099	-8.30614	0	1	1	no
CG12052-RB	CG12052-RB	-	chr2R:6369711-6430767	wt	CG9879	NOTEST	0.766399	0.00243231	-8.29962	0	1	1	no
CG11883-RB	CG11883-RB	-	chr2R:6505168-6528718	wt	CG9879	OK	2.77714	0.00886927	-8.29057	-0.673454	0.2151	0.844396	no
CG42304-RA	CG42304-RA	-	chr3L:2652133-2655456	wt	CG9879	NOTEST	0.709246	0.00226802	-8.28871	0	1	1	no
CG4952-RF	CG4952-RF	-	chr2L:16466509-16485984	wt	CG9879	NOTEST	0.133512	0.000427329	-8.28741	0	1	1	no
CG8049-RC	CG8049-RC	-	chr2L:8259503-8301072	wt	CG9879	OK	7.94024	0.0261824	-8.24444	-1.32879	0.2007	0.844396	no
CG12581-RB	CG12581-RB	-	chr3R:379-10200	wt	CG9879	NOTEST	0.287481	0.000954457	-8.23457	0	1	1	no
CG42272-RC	CG42272-RC	-	chr3L:5792048-5804057	wt	CG9879	NOTEST	1.96943	0.00661947	-8.21685	0	1	1	no
CG9826-RB	CG9826-RB	-	chr2R:18728357-18729988	wt	CG9879	NOTEST	0.47801	0.00162997	-8.19605	0	1	1	no
CG32498-RC	CG32498-RC	-	chrX:3070474-3233379	wt	CG9879	NOTEST	0.206222	0.000731256	-8.13961	0	1	1	no
CG7892-RC	CG7892-RC	-	chr3L:7972148-8043450	wt	CG9879	OK	2.78655	0.0105228	-8.04881	-0.44235	0.30445	0.875256	no
CG11163-RA	CG11163-RA	-	chr2R:1662278-1670360	wt	CG9879	NOTEST	0.266567	0.00100676	-8.04863	0	1	1	no
CG6986-RD	CG6986-RD	-	chrX:4601950-4623527	wt	CG9879	NOTEST	0.127071	0.000489195	-8.02101	0	1	1	no
CG4879-RA	CG4879-RA	-	chr3L:14615909-14625173	wt	CG9879	NOTEST	0.0155179	6.24265e-05	-7.95756	0	1	1	no
CG1709-RD	CG1709-RD	-	chr3R:24956771-24964295	wt	CG9879	NOTEST	0.202653	0.000843051	-7.90917	0	1	1	no
CG12110-RD	CG12110-RD	-	chr2R:2129528-2142771	wt	CG9879	NOTEST	0.246426	0.00104023	-7.88811	0	1	1	no
CG33517-RE	CG33517-RE	-	chrX:19898714-19922226	wt	CG9879	NOTEST	0.00186327	7.96125e-06	-7.87063	0	1	1	no
CG34417-RC	CG34417-RC	-	chrX:6434803-6483213	wt	CG9879	NOTEST	0.139933	0.000598512	-7.86914	0	1	1	no
CG17489-RE	CG17489-RE	-	chr2L:22427514-22429419	wt	CG9879	NOTEST	0.934686	0.00401889	-7.86154	0	1	1	no
CG9297-RA	CG9297-RA	-	chr3R:9597319-9605037	wt	CG9879	NOTEST	0.258764	0.00115493	-7.80769	0	1	1	no
CG12213-RA	CG12213-RA	-	chr3R:7791011-7793236	wt	CG9879	NOTEST	1.92843	0.00877056	-7.78054	0	1	1	no
CG6584-RG	CG6584-RG	-	chr3R:6689070-6694379	wt	CG9879	NOTEST	0.975002	0.00448478	-7.76423	0	1	1	no
CG6622-RC	CG6622-RC	-	chr2R:12812458-12830668	wt	CG9879	NOTEST	0.134344	0.000627622	-7.74182	0	1	1	no
CG11265-RC	CG11265-RC	-	chrX:8454667-8461653	wt	CG9879	NOTEST	0.406292	0.00191541	-7.72872	0	1	1	no
CG34400-RD	CG34400-RD	-	chr3L:13865828-13895161	wt	CG9879	NOTEST	0.00745372	3.54379e-05	-7.71652	0	1	1	no
CG9284-RB	CG9284-RB	-	chr2R:17690928-17691846	wt	CG9879	OK	25.2458	0.12007	-7.71603	-0.455519	0.2794	0.860806	no
CG33472-RB	CG33472-RB	-	chr2R:7330030-7339119	wt	CG9879	NOTEST	0.255876	0.00123335	-7.69672	0	1	1	no
CG15249-RC	CG15249-RC	-	chrX:9782322-9783193	wt	CG9879	NOTEST	0.009598	4.65738e-05	-7.68707	0	1	1	no
CG4013-RA	CG4013-RA	-	chrX:12580030-12636476	wt	CG9879	NOTEST	0.154172	0.00075027	-7.68291	0	1	1	no
CG12223-RC	CG12223-RC	-	chrX:16227644-16232927	wt	CG9879	NOTEST	0.0268316	0.000131605	-7.67157	0	1	1	no
CG7408-RC	CG7408-RC	-	chr3L:17872200-17877474	wt	CG9879	NOTEST	0.0698553	0.000343676	-7.66718	0	1	1	no
CG8355-RE	CG8355-RE	-	chr2R:11758923-11809623	wt	CG9879	NOTEST	0.0536125	0.000265394	-7.65829	0	1	1	no
CG8201-RG	CG8201-RG	-	chr2R:15343678-15371979	wt	CG9879	NOTEST	0.924704	0.00467626	-7.62749	0	1	1	no
CG3631-RC	CG3631-RC	-	chr3R:10705162-10711918	wt	CG9879	NOTEST	1.01191	0.00549735	-7.52413	0	1	1	no
CG10033-RI	CG10033-RI	-	chr2L:3622073-3656951	wt	CG9879	OK	2.72487	0.014828	-7.52172	-1.19273	0.3755	0.903661	no
CG2837-RB	CG2837-RB	-	chr2L:4904067-4906761	wt	CG9879	NOTEST	0.856912	0.00472794	-7.50179	0	1	1	no
CG31094-RE	CG31094-RE	-	chr3R:21567069-21586044	wt	CG9879	NOTEST	0.212219	0.00118973	-7.47878	0	1	1	no
CG5455-RB	CG5455-RB	-	chr3R:22287250-22295732	wt	CG9879	NOTEST	0.0469281	0.00026531	-7.46663	0	1	1	no
CG17870-RA	CG17870-RA	-	chr2R:5987183-5997192	wt	CG9879	OK	2.97049	0.0170192	-7.44739	-0.571862	0.4212	0.916237	no
CG11266-RB	CG11266-RB	-	chr2L:7032712-7037620	wt	CG9879	NOTEST	2.05906	0.0122973	-7.3875	0	1	1	no
CG6477-RB	CG6477-RB	-	chr2R:13474175-13478387	wt	CG9879	NOTEST	0.234285	0.00142688	-7.35926	0	1	1	no
CG10706-RG	CG10706-RG	-	chrX:5234270-5295156	wt	CG9879	NOTEST	0.301842	0.0018838	-7.32401	0	1	1	no
CG12251-RA	CG12251-RA	-	chr2R:9099836-9102005	wt	CG9879	NOTEST	0.423919	0.0028106	-7.23677	0	1	1	no
CG11836-RA	CG11836-RA	-	chr3R:20896852-20898434	wt	CG9879	NOTEST	0.415967	0.00276459	-7.23326	0	1	1	no
CG6348-RB	CG6348-RB	-	chr3R:22702354-22706893	wt	CG9879	NOTEST	0.255973	0.00179546	-7.1555	0	1	1	no
CG9325-RB	CG9325-RB	-	chr2R:15284839-15312454	wt	CG9879	OK	5.10763	0.0364142	-7.13201	-1.13313	0.2436	0.844396	no
CG8048-RF	CG8048-RF	-	chr2R:12212317-12231684	wt	CG9879	NOTEST	0.177099	0.00127517	-7.11772	0	1	1	no
CG7665-RA	CG7665-RA	-	chr3R:13551247-13558952	wt	CG9879	NOTEST	2.0229	0.0145659	-7.11768	0	1	1	no
CG6716-RA	CG6716-RA	-	chr2L:12082996-12085792	wt	CG9879	OK	14.6901	0.10628	-7.11083	-2.64301	0.2303	0.844396	no
CG10924-RB	CG10924-RB	-	chr2R:14414936-14423263	wt	CG9879	NOTEST	0.107334	0.00077905	-7.10618	0	1	1	no
CG17514-RC	CG17514-RC	-	chr2RHet:2775859-2821208	wt	CG9879	NOTEST	0.304972	0.00230775	-7.04604	0	1	1	no
CG31716-RD	CG31716-RD	-	chr2L:10396710-10402885	wt	CG9879	NOTEST	2.19763	0.0181501	-6.91982	0	1	1	no
CG6692-RB	CG6692-RB	-	chr2R:9848163-9855496	wt	CG9879	OK	160.895	1.3474	-6.89979	-3.52185	0.1689	0.83328	no
CG14253-RC	CG14253-RC	-	chr3R:22804265-22814237	wt	CG9879	NOTEST	0.228642	0.00191742	-6.89778	0	1	1	no
CG31045-RA	CG31045-RA	-	chr3R:11894244-11923310	wt	CG9879	NOTEST	0.0243336	0.000206397	-6.88139	0	1	1	no
CG42338-RG	CG42338-RG	-	chrX:12087913-12226216	wt	CG9879	NOTEST	1.17899	0.0101247	-6.86353	0	1	1	no
CG31038-RA	CG31038-RA	-	chr3R:25702804-25728953	wt	CG9879	NOTEST	1.91171	0.0164981	-6.85643	0	1	1	no
CG15444-RD	CG15444-RD	-	chr2L:4465199-4477024	wt	CG9879	NOTEST	0.141625	0.00124786	-6.82648	0	1	1	no
CG7433-RA	CG7433-RA	-	chr3L:19990810-19993786	wt	CG9879	NOTEST	0.578931	0.00511758	-6.82179	0	1	1	no
CG1710-RD	CG1710-RD	-	chr4:380577-395610	wt	CG9879	NOTEST	1.31912	0.0117505	-6.81071	0	1	1	no
CG5486-RC	CG5486-RC	-	chr3L:5746085-5754602	wt	CG9879	OK	23.8713	0.214722	-6.79667	-1.66109	0.19375	0.844396	no
CG31481-RB	CG31481-RB	-	chr3R:2533517-2567785	wt	CG9879	NOTEST	1.2246	0.0112994	-6.75992	0	1	1	no
CG34418-RA	CG34418-RA	-	chr3L:5660919-5741139	wt	CG9879	NOTEST	0.0433922	0.000403148	-6.74998	0	1	1	no
CG11988-RC	CG11988-RC	-	chr3R:4846067-4868072	wt	CG9879	NOTEST	0.428537	0.00401768	-6.73692	0	1	1	no
CG10706-RC	CG10706-RC	-	chrX:5234270-5295156	wt	CG9879	NOTEST	0.220378	0.00219592	-6.64901	0	1	1	no
CG1072-RB	CG1072-RB	-	chr3L:3846152-3861697	wt	CG9879	NOTEST	0.403581	0.00405216	-6.63802	0	1	1	no
CG11148-RC	CG11148-RC	-	chr4:875979-887652	wt	CG9879	OK	3.84977	0.0390902	-6.62182	-1.17776	0.37185	0.90133	no
CG34404-RE	CG34404-RE	-	chr3R:11187445-11193156	wt	CG9879	NOTEST	0.381171	0.00397435	-6.58357	0	1	1	no
CG7391-RA	CG7391-RA	-	chr3L:7757070-7768703	wt	CG9879	OK	32.0015	0.356452	-6.48829	-1.80657	0.192	0.844396	no
CG3143-RC	CG3143-RC	-	chr3R:9882673-9913698	wt	CG9879	NOTEST	0.878614	0.00987116	-6.47586	0	1	1	no
CG7029-RD	CG7029-RD	-	chr3R:18576613-18619756	wt	CG9879	NOTEST	1.08377	0.0123057	-6.46059	0	1	1	no
CG13320-RA	CG13320-RA	-	chr2R:8824399-8833849	wt	CG9879	NOTEST	1.90564	0.0225938	-6.3982	0	1	1	no
CG12038-RB	CG12038-RB	-	chr3L:993987-995711	wt	CG9879	NOTEST	0.00440037	5.29255e-05	-6.37752	0	1	1	no
CG17612-RA	CG17612-RA	-	chr2L:4362548-4382719	wt	CG9879	OK	3.73349	0.0450604	-6.37252	-1.01736	0.19895	0.844396	no
CG3019-RB	CG3019-RB	-	chrX:927348-940075	wt	CG9879	NOTEST	0.126659	0.00153003	-6.37124	0	1	1	no
CG12010-RA	CG12010-RA	-	chr3L:3374307-3376649	wt	CG9879	NOTEST	0.0633173	0.000796103	-6.3135	0	1	1	no
CG13937-RA	CG13937-RA	-	chr3L:1876554-1883037	wt	CG9879	NOTEST	0.00165378	2.12498e-05	-6.28217	0	1	1	no
CG17876-RA	CG17876-RA	-	chr2R:13012266-13013887	wt	CG9879	OK	12.983	0.169237	-6.26144	-4.44529	0.06535	0.617826	no
CG5938-RC	CG5938-RC	-	chr3R:23100428-23107566	wt	CG9879	OK	5.49819	0.0752697	-6.19074	-0.846424	0.23535	0.844396	no
CG8201-RI	CG8201-RI	-	chr2R:15343678-15371979	wt	CG9879	NOTEST	0.289492	0.00407465	-6.1507	0	1	1	no
CG7147-RE	CG7147-RE	-	chr2L:13550140-13638238	wt	CG9879	NOTEST	0.700277	0.0101113	-6.11389	0	1	1	no
CG9879-RA	CG9879-RA	-	chr2L:2665109-2666195	wt	CG9879	OK	58.2842	0.842033	-6.11308	-5.03344	0.0097	0.239295	no
CG4899-RA	CG4899-RA	-	chr3L:16345139-16347397	wt	CG9879	OK	5.93189	0.0902817	-6.03791	-1.3704	0.22095	0.844396	no
CG12896-RA	CG12896-RA	-	chr2R:6314384-6315418	wt	CG9879	OK	8.38625	0.127853	-6.03546	-2.00564	0.24865	0.844396	no
CG18734-RE	CG18734-RE	-	chrX:16267120-16275816	wt	CG9879	NOTEST	0.252727	0.00385341	-6.0353	0	1	1	no
CG10388-RD	CG10388-RD	-	chr3R:12482097-12560348	wt	CG9879	NOTEST	0.0286242	0.000441153	-6.01981	0	1	1	no
CG18730-RA	CG18730-RA	-	chr2R:13006210-13007808	wt	CG9879	OK	12.9515	0.203668	-5.99076	-4.10952	0.07125	0.639686	no
CG11299-RB	CG11299-RB	-	chr2R:19601424-19620706	wt	CG9879	NOTEST	0.589491	0.00928301	-5.98873	0	1	1	no
CG1034-RG	CG1034-RG	-	chr3R:2578585-2585199	wt	CG9879	NOTEST	0.173077	0.00281656	-5.94134	0	1	1	no
CG34373-RH	CG34373-RH	-	chr3L:8067546-8101938	wt	CG9879	NOTEST	0.00502002	8.24835e-05	-5.92744	0	1	1	no
CG7085-RA	CG7085-RA	-	chr2L:2220766-2231096	wt	CG9879	OK	11.2802	0.1862	-5.9208	-1.12681	0.3036	0.874344	no
CG31956-RA	CG31956-RA	-	chr2L:3472734-3475338	wt	CG9879	NOTEST	0.27078	0.00459406	-5.88121	0	1	1	no
CG14411-RB	CG14411-RB	-	chrX:14726670-14730295	wt	CG9879	NOTEST	1.85038	0.0314439	-5.87889	0	1	1	no
CG17567-RB	CG17567-RB	-	chr2L:19183090-19183613	wt	CG9879	OK	179.384	3.11111	-5.84947	-0.709388	0.19295	0.844396	no
CG2246-RB	CG2246-RB	-	chr3R:26418733-26427211	wt	CG9879	NOTEST	0.77784	0.0136218	-5.83548	0	1	1	no
CG11579-RE	CG11579-RE	-	chrX:1785433-1794673	wt	CG9879	NOTEST	0.714482	0.0125838	-5.82725	0	1	1	no
CG42253-RB	CG42253-RB	-	chr2L:7224850-7240500	wt	CG9879	NOTEST	0.837854	0.0147946	-5.82355	0	1	1	no
CG14411-RD	CG14411-RD	-	chrX:14726670-14730295	wt	CG9879	NOTEST	0.643952	0.011731	-5.77855	0	1	1	no
CG2204-RF	CG2204-RF	-	chr2R:6325465-6351297	wt	CG9879	NOTEST	0.936086	0.0172875	-5.75884	0	1	1	no
CG32776-RD	CG32776-RD	-	chrX:3789059-3801197	wt	CG9879	NOTEST	0.655851	0.0122638	-5.74089	0	1	1	no
CG4244-RC	CG4244-RC	-	chr2L:2037801-2044373	wt	CG9879	NOTEST	0.387515	0.00743198	-5.70436	0	1	1	no
CG3048-RD	CG3048-RD	-	chr2L:4362548-4382719	wt	CG9879	OK	4.97034	0.0965358	-5.68614	-1.94934	0.22715	0.844396	no
CG3632-RG	CG3632-RG	-	chrX:16187877-16197341	wt	CG9879	NOTEST	1.00805	0.0206477	-5.60944	0	1	1	no
CG5758-RA	CG5758-RA	-	chr2L:18120026-18138210	wt	CG9879	NOTEST	0.0257147	0.000527912	-5.60615	0	1	1	no
CG13349-RA	CG13349-RA	-	chr2R:9846032-9847909	wt	CG9879	OK	20.3373	0.418092	-5.60416	-1.95455	0.22825	0.844396	no
CG6103-RD	CG6103-RD	-	chrX:18260959-18270084	wt	CG9879	NOTEST	1.18077	0.0242894	-5.60325	0	1	1	no
CG2168-RB	CG2168-RB	-	chr4:86744-87863	wt	CG9879	NOTEST	0.816134	0.0169215	-5.59188	0	1	1	no
CG8774-RB	CG8774-RB	-	chr3R:9124568-9128056	wt	CG9879	NOTEST	0.00596019	0.000125887	-5.56516	0	1	1	no
CG15539-RA	CG15539-RA	-	chr3R:26331708-26333702	wt	CG9879	NOTEST	0.000977981	2.19122e-05	-5.48	0	1	1	no
CG5945-RA	CG5945-RA	-	chr2L:13240132-13241763	wt	CG9879	OK	6.57461	0.154433	-5.41185	-2.07363	0.24865	0.844396	no
CG10121-RB	CG10121-RB	-	chr3L:6682424-6696619	wt	CG9879	NOTEST	0.306899	0.00725351	-5.40294	0	1	1	no
CG17715-RD	CG17715-RD	-	chr2L:22736957-22742972	wt	CG9879	NOTEST	1.43583	0.0341763	-5.39275	0	1	1	no
CG12002-RD	CG12002-RD	-	chr3L:2601449-2630072	wt	CG9879	NOTEST	0.00786579	0.000190415	-5.36837	0	1	1	no
CG12345-RB	CG12345-RB	-	chr3R:14531173-14558068	wt	CG9879	NOTEST	0.531144	0.012986	-5.35408	0	1	1	no
CG12758-RA	CG12758-RA	-	chr2R:14765898-14847000	wt	CG9879	NOTEST	0.736235	0.0181251	-5.34411	0	1	1	no
CG33991-RF	CG33991-RF	-	chr3L:14183976-14226350	wt	CG9879	OK	3.10302	0.0765031	-5.34201	-0.803551	0.35895	0.896017	no
CG10026-RC	CG10026-RC	-	chr2L:19454255-19457726	wt	CG9879	OK	3.02516	0.0762062	-5.31096	-0.804262	0.2406	0.844396	no
CG2194-RB	CG2194-RB	-	chrX:9090838-9096770	wt	CG9879	NOTEST	0.00402436	0.0001076	-5.22501	0	1	1	no
CG14823-RB	CG14823-RB	-	chr3L:7059413-7061335	wt	CG9879	OK	3.05359	0.0834119	-5.19411	-0.523155	0.32295	0.880959	no
CG33989-RF	CG33989-RF	-	chr3L:15844851-15892020	wt	CG9879	NOTEST	0.142317	0.00389068	-5.19294	0	1	1	no
CG9755-RA	CG9755-RA	-	chr3R:4895474-5063404	wt	CG9879	NOTEST	0.916348	0.0258109	-5.14984	0	1	1	no
CG4847-RA	CG4847-RA	-	chr2R:13399027-13401364	wt	CG9879	OK	8.5914	0.243038	-5.14364	-0.397349	0.32445	0.880959	no
CG30001-RB	CG30001-RB	-	chr2R:5708667-5710539	wt	CG9879	NOTEST	0.358802	0.0102211	-5.13357	0	1	1	no
CG31690-RB	CG31690-RB	-	chr2L:2674824-2719435	wt	CG9879	NOTEST	0.490996	0.0142287	-5.10884	0	1	1	no
CG8222-RF	CG8222-RF	-	chr2L:8221118-8239859	wt	CG9879	OK	5.45363	0.160451	-5.08702	-2.0742	0.1611	0.827172	no
CG6354-RI	CG6354-RI	-	chr3R:22698302-22701464	wt	CG9879	OK	3.36837	0.0996632	-5.07885	-1.04817	0.28215	0.861252	no
CG17715-RA	CG17715-RA	-	chr2L:22736957-22742972	wt	CG9879	NOTEST	0.690237	0.0209456	-5.04237	0	1	1	no
CG8819-RC	CG8819-RC	-	chr2R:8399034-8402556	wt	CG9879	OK	11.211	0.341393	-5.03734	-2.33562	0.14175	0.799935	no
CG5444-RA	CG5444-RA	-	chr3L:16106363-16114464	wt	CG9879	NOTEST	0.0109356	0.000338262	-5.01475	0	1	1	no
CG10108-RA	CG10108-RA	-	chr2R:10314840-10319840	wt	CG9879	OK	12.1576	0.41228	-4.88209	-4.71773	0.00345	0.130917	no
CG5748-RA	CG5748-RA	-	chr2R:14017798-14022136	wt	CG9879	OK	3.64773	0.130537	-4.80447	-1.66311	0.24825	0.844396	no
CG12755-RB	CG12755-RB	-	chr3L:6091221-6121719	wt	CG9879	NOTEST	0.0283184	0.00105197	-4.75057	0	1	1	no
CG9124-RA	CG9124-RA	-	chr2L:5051190-5054577	wt	CG9879	OK	38.7094	1.44757	-4.74098	-2.78906	0.09535	0.713408	no
CG32042-RF	CG32042-RF	-	chr3L:9327431-9331440	wt	CG9879	NOTEST	0.350753	0.013258	-4.72552	0	1	1	no
CG8249-RA	CG8249-RA	-	chr2R:11731594-11734865	wt	CG9879	NOTEST	1.72602	0.0653614	-4.72286	0	1	1	no
CG6327-RB	CG6327-RB	-	chr3L:11029456-11044469	wt	CG9879	NOTEST	0.0630179	0.00239082	-4.72019	0	1	1	no
CG5191-RB	CG5191-RB	-	chr3R:16386581-16398636	wt	CG9879	NOTEST	1.18578	0.0453169	-4.70965	0	1	1	no
CG18301-RA	CG18301-RA	-	chr2L:10531851-10533576	wt	CG9879	OK	3.01777	0.117393	-4.68407	-1.82364	0.24865	0.844396	no
CG40160-RA	CG40160-RA	-	chr3LHet:1568488-1572483	wt	CG9879	NOTEST	0.00248406	9.88505e-05	-4.65131	0	1	1	no
CG6134-RL	CG6134-RL	-	chr3R:22890791-22895790	wt	CG9879	NOTEST	0.926783	0.0377715	-4.61686	0	1	1	no
CG11317-RA	CG11317-RA	-	chr3R:26916428-26923040	wt	CG9879	NOTEST	1.28162	0.0522422	-4.61661	0	1	1	no
CG17800-RAN	CG17800-RAN	-	chr2R:3207058-3269374	wt	CG9879	NOTEST	0.0804036	0.00328194	-4.61464	0	1	1	no
CG1112-RB	CG1112-RB	-	chr3R:3345283-3349476	wt	CG9879	NOTEST	0.0004877	2.02328e-05	-4.59123	0	1	1	no
CG1944-RA	CG1944-RA	-	chr2R:5115285-5134752	wt	CG9879	NOTEST	1.81965	0.07612	-4.57924	0	1	1	no
CG2990-RC	CG2990-RC	-	chrX:9904535-9908312	wt	CG9879	NOTEST	0.73125	0.0306073	-4.57841	0	1	1	no
CG5180-RB	CG5180-RB	-	chr3R:16383651-16385833	wt	CG9879	OK	7.80712	0.331435	-4.55799	-2.16723	0.23105	0.844396	no
CG2875-RA	CG2875-RA	-	chrX:3451844-3467653	wt	CG9879	NOTEST	0.984211	0.0427301	-4.52564	0	1	1	no
CG42388-RF	CG42388-RF	-	chrX:8806400-8947369	wt	CG9879	NOTEST	1.37296	0.0599561	-4.51724	0	1	1	no
CG33298-RB	CG33298-RB	-	chr2L:9503791-9520714	wt	CG9879	NOTEST	0.0116425	0.000521976	-4.47928	0	1	1	no
CG31705-RB	CG31705-RB	-	chr2L:11523299-11528201	wt	CG9879	OK	6.88582	0.311465	-4.46648	-2.57825	0.1906	0.844396	no
CG8172-RA	CG8172-RA	-	chr2R:4894734-4901013	wt	CG9879	NOTEST	0.0589366	0.00271692	-4.43912	0	1	1	no
CG10692-RC	CG10692-RC	-	chr2L:12096585-12097694	wt	CG9879	NOTEST	0.234974	0.0109214	-4.42728	0	1	1	no
CG4589-RB	CG4589-RB	-	chr2R:20397284-20402813	wt	CG9879	OK	22.2665	1.03712	-4.42423	-1.82885	0.30105	0.872808	no
CG11880-RC	CG11880-RC	-	chr3R:24949103-24953972	wt	CG9879	NOTEST	0.024064	0.00113665	-4.40402	0	1	1	no
CG7577-RA	CG7577-RA	-	chr3R:25492535-25494599	wt	CG9879	OK	12.3058	0.583902	-4.39747	-4.1873	0.0049	0.162697	no
CG3359-RC	CG3359-RC	-	chr3R:7810583-7819037	wt	CG9879	NOTEST	0.0232401	0.00110643	-4.39263	0	1	1	no
CG9374-RD	CG9374-RD	-	chr3R:9500810-9519629	wt	CG9879	OK	7.92923	0.381567	-4.37717	-1.22753	0.1307	0.783018	no
CG30394-RB	CG30394-RB	-	chr2R:17207542-17229346	wt	CG9879	NOTEST	0.659621	0.0328369	-4.32825	0	1	1	no
CG33119-RA	CG33119-RA	-	chr2L:13963545-13967022	wt	CG9879	NOTEST	1.77272	0.0884059	-4.32568	0	1	1	no
CG33152-RA	CG33152-RA	-	chr2R:16842168-16848414	wt	CG9879	NOTEST	1.48923	0.0749504	-4.31248	0	1	1	no
CG8597-RC	CG8597-RC	-	chr3L:7332365-7338281	wt	CG9879	NOTEST	0.283853	0.0144062	-4.30039	0	1	1	no
CG33521-RA	CG33521-RA	-	chr4:1206398-1217466	wt	CG9879	NOTEST	0.0208972	0.00107416	-4.28203	0	1	1	no
CG32699-RA	CG32699-RA	-	chrX:9465569-9474008	wt	CG9879	NOTEST	0.299287	0.0155383	-4.26763	0	1	1	no
CG5747-RJ	CG5747-RJ	-	chr3L:8899016-8925165	wt	CG9879	NOTEST	0.0335403	0.00174308	-4.26619	0	1	1	no
CG8201-RB	CG8201-RB	-	chr2R:15343678-15371979	wt	CG9879	NOTEST	0.949095	0.0496217	-4.25751	0	1	1	no
CG32062-RE	CG32062-RE	-	chr3L:10509104-10584067	wt	CG9879	NOTEST	0.239158	0.0126037	-4.24604	0	1	1	no
CG7234-RI	CG7234-RI	-	chr2L:5559341-5563502	wt	CG9879	OK	2.51841	0.133231	-4.24051	-2.99081	0.06535	0.617826	no
CG10851-RG	CG10851-RG	-	chr3R:9487021-9492617	wt	CG9879	NOTEST	1.17714	0.0624794	-4.23576	0	1	1	no
CG10071-RC	CG10071-RC	-	chr2R:17181274-17183092	wt	CG9879	OK	352.608	18.9392	-4.21862	-2.29155	0.16765	0.83328	no
CG10810-RA	CG10810-RA	-	chr3L:3369568-3369944	wt	CG9879	OK	15.6469	0.844061	-4.21238	-2.69477	0.24815	0.844396	no
CG6187-RA	CG6187-RA	-	chr2L:10477113-10482983	wt	CG9879	OK	5.59398	0.302974	-4.20661	-3.33136	0.03895	0.500999	no
CG3629-RB	CG3629-RB	-	chr2R:20702352-20722686	wt	CG9879	NOTEST	0.235861	0.0131114	-4.16904	0	1	1	no
CG4634-RB	CG4634-RB	-	chr2R:20446486-20448610	wt	CG9879	OK	29.6507	1.66741	-4.15238	-2.66855	0.1114	0.756937	no
CG4572-RC	CG4572-RC	-	chr3R:15687336-15690114	wt	CG9879	OK	8.82767	0.504148	-4.13011	-1.45332	0.44385	0.922179	no
CG8772-RH	CG8772-RH	-	chr2R:8547086-8595434	wt	CG9879	OK	18.7849	1.07916	-4.12159	-2.27978	0.2021	0.844396	no
CG4402-RA	CG4402-RA	-	chr2R:17677120-17679160	wt	CG9879	NOTEST	0.934881	0.0542754	-4.10641	0	1	1	no
CG11081-RB	CG11081-RB	-	chr4:1034029-1047720	wt	CG9879	OK	3.62776	0.213481	-4.0869	-1.42158	0.24845	0.844396	no
CG12541-RA	CG12541-RA	-	chrX:6916969-6930038	wt	CG9879	NOTEST	0.568775	0.0336819	-4.07781	0	1	1	no
CG33543-RC	CG33543-RC	-	chr2L:1997773-2005615	wt	CG9879	NOTEST	1.03251	0.0619595	-4.05869	0	1	1	no
CG11049-RA	CG11049-RA	-	chr4:1109443-1133943	wt	CG9879	NOTEST	0.00281611	0.00017405	-4.01613	0	1	1	no
CG4551-RE	CG4551-RE	-	chr2L:14184477-14234108	wt	CG9879	OK	5.13615	0.318617	-4.01079	-1.74767	0.3305	0.885091	no
CG5747-RD	CG5747-RD	-	chr3L:8899016-8925165	wt	CG9879	OK	3.403	0.211371	-4.00896	-1.35264	0.2358	0.844396	no
CG42336-RC	CG42336-RC	-	chr2R:7181287-7185041	wt	CG9879	OK	113.851	7.21803	-3.9794	-3.01053	0.00815	0.221641	no
CG6603-RA	CG6603-RA	-	chr3L:14030123-14036659	wt	CG9879	OK	20.4052	1.31132	-3.95984	-3.25435	0.0066	0.196316	no
CG31145-RB	CG31145-RB	-	chr3R:19432457-19495378	wt	CG9879	NOTEST	1.54967	0.105968	-3.87026	0	1	1	no
CG17839-RC	CG17839-RC	-	chr3L:14798351-14874834	wt	CG9879	NOTEST	2.03564	0.140515	-3.85668	0	1	1	no
CG32438-RB	CG32438-RB	-	chr3L:21562308-21566624	wt	CG9879	NOTEST	1.53434	0.106468	-3.84913	0	1	1	no
CG18682-RA	CG18682-RA	-	chr3R:25947775-25950457	wt	CG9879	OK	6.92167	0.480818	-3.84756	-3.07709	0.03805	0.494434	no
CG2056-RB	CG2056-RB	-	chrX:8465131-8467605	wt	CG9879	NOTEST	0.0462012	0.00322857	-3.83896	0	1	1	no
CG6536-RA	CG6536-RA	-	chr2R:13332810-13334733	wt	CG9879	NOTEST	0.663938	0.0467771	-3.82718	0	1	1	no
CG31000-RQ	CG31000-RQ	-	chr3R:27676703-27819000	wt	CG9879	NOTEST	1.03719	0.0734354	-3.82006	0	1	1	no
CG16992-RA	CG16992-RA	-	chr3L:7479169-7480943	wt	CG9879	OK	3.62283	0.26378	-3.77971	-1.82127	0.1302	0.783018	no
CG42320-RS	CG42320-RS	-	chr3R:24696329-24748500	wt	CG9879	NOTEST	1.00436	0.0731572	-3.77913	0	1	1	no
CG1441-RA	CG1441-RA	-	chr2R:5786498-5790788	wt	CG9879	OK	3.16659	0.230936	-3.77737	-1.88078	0.133	0.786297	no
CG40769-RA	CG40769-RA	-	chrU:8483037-8483559	wt	CG9879	OK	9.32947	0.681772	-3.77443	-2.26047	0.16985	0.83328	no
CG17974-RA	CG17974-RA	-	chr2R:17235691-17238349	wt	CG9879	NOTEST	0.918961	0.0672835	-3.77168	0	1	1	no
CG9238-RA	CG9238-RA	-	chr3L:14534632-14544071	wt	CG9879	NOTEST	1.24722	0.0913275	-3.77153	0	1	1	no
CG10462-RC	CG10462-RC	-	chr2L:19732167-19735954	wt	CG9879	NOTEST	0.0032422	0.00023988	-3.75659	0	1	1	no
CG10617-RA	CG10617-RA	-	chrX:13253282-13262214	wt	CG9879	NOTEST	1.57963	0.117608	-3.74753	0	1	1	no
CG30289-RA	CG30289-RA	-	chr2R:17407959-17409338	wt	CG9879	OK	2.2633	0.172999	-3.7096	-1.63702	0.2488	0.844396	no
CG34123-RD	CG34123-RD	-	chr2R:11146271-11180386	wt	CG9879	NOTEST	0.0159397	0.00122248	-3.70473	0	1	1	no
CG6963-RB	CG6963-RB	-	chr3R:12098175-12128095	wt	CG9879	NOTEST	0.652898	0.0504538	-3.69382	0	1	1	no
CG13958-RA	CG13958-RA	-	chr2L:19827273-19828890	wt	CG9879	OK	5.24484	0.411491	-3.67196	-3.1353	0.0139	0.29078	no
CG10168-RA	CG10168-RA	-	chr3R:19362760-19364443	wt	CG9879	OK	6.94613	0.558365	-3.63693	-3.26109	0.0069	0.202082	no
CG13624-RB	CG13624-RB	-	chr3R:20385001-20408577	wt	CG9879	NOTEST	0.390942	0.0314825	-3.63433	0	1	1	no
CG31620-RA	CG31620-RA	-	chr2L:21367907-21369706	wt	CG9879	OK	2.79812	0.225408	-3.63385	-1.86924	0.24875	0.844396	no
CG40849-RA	CG40849-RA	-	chrU:2835470-2836177	wt	CG9879	OK	3.37943	0.272413	-3.63291	-1.66873	0.2482	0.844396	no
CG1213-RA	CG1213-RA	-	chr3R:1666907-1672300	wt	CG9879	OK	4.27465	0.348325	-3.6173	-1.70718	0.20125	0.844396	no
CG14913-RA	CG14913-RA	-	chr2L:11013220-11066997	wt	CG9879	NOTEST	1.41843	0.115837	-3.61413	0	1	1	no
CG7450-RA	CG7450-RA	-	chr3L:15528513-15546314	wt	CG9879	OK	2.9653	0.245889	-3.5921	-1.4934	0.4054	0.912456	no
CG5779-RA	CG5779-RA	-	chr2R:13761451-13813097	wt	CG9879	OK	5.17952	0.433528	-3.57862	-1.53342	0.24495	0.844396	no
CG2986-RE	CG2986-RE	-	chr2L:2856069-2857041	wt	CG9879	OK	113.169	9.6377	-3.55364	-1.87778	0.16935	0.83328	no
CG6315-RB	CG6315-RB	-	chr2R:9707128-9712059	wt	CG9879	NOTEST	1.40236	0.119819	-3.54893	0	1	1	no
CG5684-RC	CG5684-RC	-	chr3L:11991497-11996013	wt	CG9879	OK	8.72298	0.75019	-3.53949	-1.48967	0.24365	0.844396	no
CG12814-RA	CG12814-RA	-	chr3R:5996876-6013742	wt	CG9879	NOTEST	0.00056198	4.85003e-05	-3.53446	0	1	1	no
CG2663-RA	CG2663-RA	-	chr3R:1226315-1229851	wt	CG9879	NOTEST	0.799905	0.0694999	-3.52475	0	1	1	no
CG42352-RC	CG42352-RC	-	chr2L:22189359-22214265	wt	CG9879	NOTEST	0.684874	0.0599893	-3.51306	0	1	1	no
CG9825-RA	CG9825-RA	-	chr2R:18724885-18726820	wt	CG9879	OK	5.6027	0.491665	-3.51037	-2.90341	0.0213	0.368061	no
CG6933-RB	CG6933-RB	-	chr3L:20211601-20213497	wt	CG9879	NOTEST	0.167204	0.014848	-3.49327	0	1	1	no
CG13561-RA	CG13561-RA	-	chr2R:19691837-19693772	wt	CG9879	OK	7.66885	0.687429	-3.47973	-0.75646	0.3831	0.907434	no
CG15211-RC	CG15211-RC	-	chrX:10666576-10680978	wt	CG9879	OK	4.53367	0.407085	-3.47728	-0.524964	0.458	0.926559	no
CG10327-RA	CG10327-RA	-	chr2R:19746588-19750104	wt	CG9879	OK	6.68941	0.610685	-3.45338	-1.34982	0.221	0.844396	no
CG17681-RA	CG17681-RA	-	chr2L:18153416-18154410	wt	CG9879	NOTEST	1.99151	0.183962	-3.43638	0	1	1	no
CG31681-RA	CG31681-RA	-	chr2L:2286049-2286844	wt	CG9879	OK	2.72501	0.252352	-3.43276	-1.54367	0.24905	0.844396	no
CG13430-RB	CG13430-RB	-	chr2R:16437837-16439591	wt	CG9879	NOTEST	0.00228868	0.000212123	-3.43154	0	1	1	no
CG8068-RD	CG8068-RD	-	chr2R:5003630-5008321	wt	CG9879	OK	6.55767	0.613456	-3.41815	-1.50897	0.2004	0.844396	no
CG6033-RC	CG6033-RC	-	chr2R:9382726-9393606	wt	CG9879	OK	3.67811	0.349055	-3.39744	-0.929204	0.25485	0.845546	no
CG33998-RA	CG33998-RA	-	chr2R:14605633-14642031	wt	CG9879	OK	6.77802	0.648184	-3.38639	-1.08932	0.4348	0.9201	no
CG7847-RB	CG7847-RB	-	chr3R:13916524-13959471	wt	CG9879	NOTEST	0.71162	0.0695011	-3.356	0	1	1	no
CG13516-RA	CG13516-RA	-	chr2R:18557104-18557770	wt	CG9879	OK	6.72532	0.678726	-3.3087	-1.90837	0.17	0.83328	no
CG9876-RA	CG9876-RA	-	chr2R:18977625-18981785	wt	CG9879	NOTEST	0.942968	0.0959146	-3.29739	0	1	1	no
CG6981-RB	CG6981-RB	-	chr3L:20161771-20190804	wt	CG9879	OK	3.26106	0.332396	-3.29437	-0.998605	0.4157	0.91553	no
CG42275-RD	CG42275-RD	-	chrX:10170085-10219990	wt	CG9879	NOTEST	1.34506	0.137595	-3.28916	0	1	1	no
CG13894-RA	CG13894-RA	-	chr3L:693087-699143	wt	CG9879	NOTEST	0.412086	0.0432437	-3.25238	0	1	1	no
CG10897-RA	CG10897-RA	-	chr2R:7466386-7503336	wt	CG9879	NOTEST	2.16555	0.227925	-3.24811	0	1	1	no
CG8502-RA	CG8502-RA	-	chr2R:8274483-8277564	wt	CG9879	NOTEST	1.3317	0.140553	-3.24408	0	1	1	no
CG15765-RA	CG15765-RA	-	chrX:5712596-5734846	wt	CG9879	OK	4.64051	0.492154	-3.2371	-3.1126	0.0042	0.148983	no
CG8083-RB	CG8083-RB	-	chr2R:4966231-4969879	wt	CG9879	NOTEST	0.36251	0.0388564	-3.2218	0	1	1	no
CG31674-RA	CG31674-RA	-	chr2L:20831261-20835607	wt	CG9879	NOTEST	1.1679	0.125431	-3.21895	0	1	1	no
CG4276-RA	CG4276-RA	-	chr2L:861848-868352	wt	CG9879	OK	13.3527	1.43902	-3.21397	-2.01853	0.171	0.83328	no
CG6669-RA	CG6669-RA	-	chr3R:18725023-18787456	wt	CG9879	NOTEST	0.288991	0.0312399	-3.20956	0	1	1	no
CG9280-RC	CG9280-RC	-	chr2L:8672042-8676811	wt	CG9879	NOTEST	0.000707078	7.66827e-05	-3.20489	0	1	1	no
CG30114-RA	CG30114-RA	-	chr2R:14095259-14095803	wt	CG9879	OK	8.47986	0.920156	-3.20409	-1.53231	0.1303	0.783018	no
CG10545-RD	CG10545-RD	-	chrX:15754158-15756919	wt	CG9879	NOTEST	2.11487	0.229608	-3.20332	0	1	1	no
CG1034-RE	CG1034-RE	-	chr3R:2578585-2585199	wt	CG9879	NOTEST	0.13233	0.01437	-3.20301	0	1	1	no
CG3727-RA	CG3727-RA	-	chr2L:825963-833245	wt	CG9879	OK	6.06257	0.6635	-3.19176	-1.59971	0.1845	0.844396	no
CG34367-RC	CG34367-RC	-	chr2L:10348016-10353631	wt	CG9879	OK	5.37197	0.588295	-3.19084	-2.7044	0.01675	0.321544	no
CG9177-RA	CG9177-RA	-	chrX:15881193-15886023	wt	CG9879	OK	8.3817	0.918379	-3.19008	-1.16569	0.249	0.844396	no
CG12439-RA	CG12439-RA	-	chr2L:9077120-9077988	wt	CG9879	OK	11.9685	1.31624	-3.18475	-2.63591	0.02175	0.369973	no
CG4716-RB	CG4716-RB	-	chr2R:9144087-9144951	wt	CG9879	OK	7.29628	0.803925	-3.18203	-1.03133	0.1525	0.815857	no
CG3858-RA	CG3858-RA	-	chr2L:9608478-9612710	wt	CG9879	OK	3.39992	0.375018	-3.18047	-3.06859	0.0043	0.150198	no
CG18076-RJ	CG18076-RJ	-	chr2R:9751729-9829615	wt	CG9879	NOTEST	0.000499643	5.56904e-05	-3.1654	0	1	1	no
CG1034-RD	CG1034-RD	-	chr3R:2578585-2585199	wt	CG9879	NOTEST	0.2889	0.032351	-3.15869	0	1	1	no
CG15010-RB	CG15010-RB	-	chr3L:4246325-4254309	wt	CG9879	NOTEST	1.68511	0.189308	-3.15404	0	1	1	no
CG4559-RC	CG4559-RC	-	chr2L:16450906-16453176	wt	CG9879	OK	31.5446	3.57361	-3.14194	-2.82364	0.0071	0.205194	no
CG12374-RA	CG12374-RA	-	chr2R:8649616-8651330	wt	CG9879	NOTEST	0.872027	0.0989057	-3.14025	0	1	1	no
CG4099-RA	CG4099-RA	-	chr2L:4121720-4124002	wt	CG9879	NOTEST	1.26364	0.143614	-3.13732	0	1	1	no
CG30403-RB	CG30403-RB	-	chr2R:17596951-17599114	wt	CG9879	NOTEST	1.80358	0.205346	-3.13473	0	1	1	no
CG32451-RC	CG32451-RC	-	chr3L:22742543-22779813	wt	CG9879	NOTEST	0.00358439	0.000408531	-3.13321	0	1	1	no
CG34347-RC	CG34347-RC	-	chr3R:27136895-27196498	wt	CG9879	NOTEST	1.3425	0.155486	-3.11006	0	1	1	no
CG1150-RA	CG1150-RA	-	chr3R:2041557-2043675	wt	CG9879	NOTEST	0.834745	0.0973397	-3.10024	0	1	1	no
CG8448-RC	CG8448-RC	-	chr2R:12090826-12109301	wt	CG9879	OK	2.44446	0.285442	-3.09824	-0.489479	0.48485	0.934291	no
CG18536-RB	CG18536-RB	-	chr2R:14166484-14183166	wt	CG9879	OK	2.42078	0.282818	-3.09753	-0.521675	0.3344	0.886816	no
CG2714-RA	CG2714-RA	-	chrX:2626410-2632810	wt	CG9879	NOTEST	1.76907	0.2071	-3.09459	0	1	1	no
CG17341-RA	CG17341-RA	-	chr2L:14156325-14159075	wt	CG9879	NOTEST	0.339378	0.0401577	-3.07914	0	1	1	no
CG14217-RB	CG14217-RB	-	chrX:19465180-19473842	wt	CG9879	NOTEST	1.8372	0.218414	-3.07237	0	1	1	no
CG4144-RC	CG4144-RC	-	chr3L:18666571-18668526	wt	CG9879	NOTEST	0.083666	0.00994818	-3.07214	0	1	1	no
CG12075-RB	CG12075-RB	-	chrX:8758145-8766168	wt	CG9879	NOTEST	0.0012722	0.000152048	-3.06473	0	1	1	no
CG4122-RE	CG4122-RE	-	chrX:390503-403113	wt	CG9879	OK	3.57634	0.427464	-3.06461	-1.2366	0.2018	0.844396	no
CG14064-RA	CG14064-RA	-	chr3R:24243925-24298931	wt	CG9879	NOTEST	0.525594	0.0630077	-3.06035	0	1	1	no
CG30047-RA	CG30047-RA	-	chr2R:8239345-8242797	wt	CG9879	NOTEST	2.08004	0.250643	-3.05291	0	1	1	no
CG11012-RA	CG11012-RA	-	chr2L:20372472-20373967	wt	CG9879	NOTEST	2.16726	0.261229	-3.05248	0	1	1	no
CG33166-RA	CG33166-RA	-	chr3L:1475428-1489547	wt	CG9879	NOTEST	1.6162	0.196349	-3.04112	0	1	1	no
CG33531-RA	CG33531-RA	-	chr2L:6272816-6322251	wt	CG9879	NOTEST	0.48275	0.0587473	-3.03868	0	1	1	no
CG2983-RA	CG2983-RA	-	chr2L:2847631-2848997	wt	CG9879	NOTEST	0.893586	0.108865	-3.03707	0	1	1	no
CG8889-RC	CG8889-RC	-	chr2R:7913085-7915193	wt	CG9879	OK	2.45525	0.299234	-3.03652	-0.571501	0.44785	0.924417	no
CG17489-RA	CG17489-RA	-	chr2L:22427514-22429419	wt	CG9879	OK	95.3855	11.6649	-3.03159	-2.28357	0.06545	0.617826	no
CG5025-RB	CG5025-RB	-	chr2L:10342593-10344228	wt	CG9879	NOTEST	0.00186123	0.00022809	-3.02858	0	1	1	no
CG10474-RA	CG10474-RA	-	chr2R:15173077-15174103	wt	CG9879	NOTEST	0.738647	0.0911035	-3.01931	0	1	1	no
CG6375-RB	CG6375-RB	-	chr3R:17857871-17864114	wt	CG9879	NOTEST	0.00460342	0.00056839	-3.01775	0	1	1	no
CG17117-RA	CG17117-RA	-	chr3R:6335561-6464386	wt	CG9879	NOTEST	0.292517	0.0362081	-3.01413	0	1	1	no
CG12239-RA	CG12239-RA	-	chrX:5686179-5688581	wt	CG9879	NOTEST	0.877844	0.108771	-3.01267	0	1	1	no
CG8293-RB	CG8293-RB	-	chr2R:11819668-11822330	wt	CG9879	OK	6.37251	0.794018	-3.00462	-1.12146	0.2286	0.844396	no
CG42236-RD	CG42236-RD	-	chr2R:6317216-6324088	wt	CG9879	OK	3.37758	0.421595	-3.00206	-1.5802	0.1973	0.844396	no
CG18210-RA	CG18210-RA	-	chrX:15299765-15335251	wt	CG9879	NOTEST	0.21335	0.0270319	-2.98049	0	1	1	no
CG10384-RA	CG10384-RA	-	chr2R:18353975-18359160	wt	CG9879	NOTEST	0.332769	0.0421751	-2.98006	0	1	1	no
CG9471-RB	CG9471-RB	-	chr3R:5596253-5597264	wt	CG9879	NOTEST	1.93776	0.245814	-2.97875	0	1	1	no
CG42336-RD	CG42336-RD	-	chr2R:7181287-7185041	wt	CG9879	OK	2.48182	0.315728	-2.97464	-0.387745	0.46075	0.926994	no
CG13576-RA	CG13576-RA	-	chr2R:20130785-20142616	wt	CG9879	NOTEST	0.356495	0.0455691	-2.96775	0	1	1	no
CG31291-RA	CG31291-RA	-	chr3R:11734155-11743526	wt	CG9879	NOTEST	0.909477	0.116386	-2.96612	0	1	1	no
CG33103-RA	CG33103-RA	-	chr3R:24346386-24366053	wt	CG9879	OK	3.50606	0.448747	-2.96587	-2.65062	0.1955	0.844396	no
CG11905-RJ	CG11905-RJ	-	chr3L:16921476-16928632	wt	CG9879	NOTEST	1.55008	0.200016	-2.95415	0	1	1	no
CG10006-RA	CG10006-RA	-	chr3L:14985571-14990594	wt	CG9879	NOTEST	1.80441	0.233693	-2.94884	0	1	1	no
CG18635-RA	CG18635-RA	-	chr2R:13655312-13657411	wt	CG9879	OK	4.71176	0.612593	-2.94326	-2.86582	0.0034	0.130318	no
CG31302-RB	CG31302-RB	-	chr3R:11208719-11225733	wt	CG9879	NOTEST	0.47664	0.0624482	-2.93217	0	1	1	no
CG8756-RD	CG8756-RD	-	chr3L:19683605-19688331	wt	CG9879	OK	6.15281	0.808787	-2.92741	-1.21155	0.398	0.911207	no
CG10601-RA	CG10601-RA	-	chr3L:12686847-12703243	wt	CG9879	OK	2.95177	0.38884	-2.92433	-1.88164	0.1596	0.824492	no
CG1772-RB	CG1772-RB	-	chr2R:5599827-5603768	wt	CG9879	NOTEST	0.000187668	2.47585e-05	-2.92219	0	1	1	no
CG31363-RE	CG31363-RE	-	chr3R:7416109-7445656	wt	CG9879	NOTEST	1.33397	0.17601	-2.922	0	1	1	no
CG7609-RA	CG7609-RA	-	chr3R:25567687-25570790	wt	CG9879	NOTEST	8.36073e-05	1.10633e-05	-2.91785	0	1	1	no
CG34386-RC	CG34386-RC	-	chr2R:13950208-13981138	wt	CG9879	OK	2.76039	0.370974	-2.89548	-2.23699	0.0173	0.326074	no
CG9424-RA	CG9424-RA	-	chr3R:5412660-5416709	wt	CG9879	NOTEST	1.20342	0.161924	-2.89375	0	1	1	no
CG32491-RS	CG32491-RS	-	chr3R:17177330-17203121	wt	CG9879	NOTEST	0.894091	0.120621	-2.88994	0	1	1	no
CG6354-RA	CG6354-RA	-	chr3R:22698302-22701464	wt	CG9879	OK	8.76219	1.18242	-2.88955	-1.20761	0.20865	0.844396	no
CG10390-RB	CG10390-RB	-	chr3R:1374046-1376889	wt	CG9879	OK	8.2555	1.11669	-2.88612	-1.2782	0.38915	0.907858	no
CG17927-RH	CG17927-RH	-	chr2L:16768578-16788766	wt	CG9879	OK	5.70957	0.774417	-2.8822	-1.70188	0.2029	0.844396	no
CG1495-RE	CG1495-RE	-	chr4:466119-474566	wt	CG9879	OK	8.62187	1.17351	-2.87717	-1.22496	0.1975	0.844396	no
CG4741-RA	CG4741-RA	-	chr2R:20498356-20501879	wt	CG9879	NOTEST	1.20223	0.163886	-2.87494	0	1	1	no
CG1522-RD	CG1522-RD	-	chrX:11827718-11875209	wt	CG9879	NOTEST	0.900895	0.123674	-2.86482	0	1	1	no
CG2671-RB	CG2671-RB	-	chr2L:9835-21372	wt	CG9879	NOTEST	0.00822531	0.00113128	-2.86211	0	1	1	no
CG13272-RA	CG13272-RA	-	chr2L:16802020-16826991	wt	CG9879	NOTEST	0.262206	0.0361053	-2.86042	0	1	1	no
CG34219-RA	CG34219-RA	-	chr2R:4802032-4810256	wt	CG9879	NOTEST	0.527253	0.0729433	-2.85365	0	1	1	no
CG13316-RA	CG13316-RA	-	chrX:3582269-3594819	wt	CG9879	NOTEST	2.07118	0.28693	-2.85168	0	1	1	no
CG5942-RB	CG5942-RB	-	chr3L:15963181-15975969	wt	CG9879	OK	2.37039	0.331089	-2.83983	-1.4606	0.1965	0.844396	no
CG32683-RA	CG32683-RA	-	chrX:10304419-10348928	wt	CG9879	NOTEST	0.171343	0.0240767	-2.83117	0	1	1	no
CG7276-RA	CG7276-RA	-	chr3L:15491327-15491861	wt	CG9879	OK	13.1676	1.86002	-2.8236	-0.885185	0.4448	0.922219	no
CG42320-RJ	CG42320-RJ	-	chr3R:24696329-24748500	wt	CG9879	NOTEST	0.31642	0.0447459	-2.82201	0	1	1	no
CG32464-RG	CG32464-RG	-	chr3R:1098664-1176165	wt	CG9879	NOTEST	1.26008	0.178209	-2.82188	0	1	1	no
CG17803-RA	CG17803-RA	-	chr3R:13624598-13627015	wt	CG9879	NOTEST	0.851226	0.12068	-2.81835	0	1	1	no
CG4407-RB	CG4407-RB	-	chrX:12795387-12797516	wt	CG9879	NOTEST	2.01592	0.28585	-2.81811	0	1	1	no
CG8533-RD	CG8533-RD	-	chr3L:19794438-19796526	wt	CG9879	NOTEST	0.000973887	0.000138185	-2.81715	0	1	1	no
CG13699-RA	CG13699-RA	-	chr3L:18147992-18155615	wt	CG9879	NOTEST	0.194317	0.0276001	-2.81566	0	1	1	no
CG5372-RA	CG5372-RA	-	chr2R:19444332-19447720	wt	CG9879	NOTEST	1.04355	0.14901	-2.80802	0	1	1	no
CG8178-RA	CG8178-RA	-	chr2R:12540709-12542551	wt	CG9879	NOTEST	0.931449	0.133449	-2.80319	0	1	1	no
CG5594-RA	CG5594-RA	-	chr2R:19795650-19812619	wt	CG9879	NOTEST	1.76772	0.255756	-2.78905	0	1	1	no
CG15113-RA	CG15113-RA	-	chr2R:14909829-14916482	wt	CG9879	NOTEST	0.722528	0.104817	-2.78518	0	1	1	no
CG34164-RB	CG34164-RB	-	chr2L:12056323-12058251	wt	CG9879	NOTEST	1.38703	0.20157	-2.78264	0	1	1	no
CG31423-RA	CG31423-RA	-	chr3R:17943361-17959089	wt	CG9879	NOTEST	0.5969	0.0869872	-2.77861	0	1	1	no
CG18285-RB	CG18285-RB	-	chr2R:11042943-11077797	wt	CG9879	NOTEST	1.15535	0.168579	-2.77684	0	1	1	no
CG1148-RA	CG1148-RA	-	chr3R:2036720-2039214	wt	CG9879	NOTEST	0.922311	0.135606	-2.76583	0	1	1	no
CG7549-RA	CG7549-RA	-	chr3R:4079386-4086449	wt	CG9879	NOTEST	0.000155744	2.29171e-05	-2.76468	0	1	1	no
CG32239-RA	CG32239-RA	-	chr3L:4692783-4796249	wt	CG9879	OK	3.43134	0.505861	-2.76196	-2.21233	0.02235	0.369973	no
CG15848-RA	CG15848-RA	-	chr2RHet:1707789-1742313	wt	CG9879	OK	3.44428	0.508849	-2.75889	-1.31515	0.1332	0.786921	no
CG33517-RC	CG33517-RC	-	chrX:19898714-19922226	wt	CG9879	NOTEST	0.798691	0.118494	-2.75282	0	1	1	no
CG4178-RA	CG4178-RA	-	chr2L:898646-901320	wt	CG9879	NOTEST	0.895848	0.133596	-2.74538	0	1	1	no
CG16732-RA	CG16732-RA	-	chr3R:19360794-19362407	wt	CG9879	OK	5.91766	0.88789	-2.73657	-2.54813	0.01005	0.244244	no
CG7693-RE	CG7693-RE	-	chr3R:14398816-14416448	wt	CG9879	OK	3.24972	0.490719	-2.72735	-1.17897	0.2818	0.861252	no
CG10579-RD	CG10579-RD	-	chr3L:3515684-3608551	wt	CG9879	NOTEST	0.226141	0.034304	-2.72077	0	1	1	no
CG15134-RA	CG15134-RA	-	chr2L:16902528-16908144	wt	CG9879	OK	2.45382	0.372457	-2.71989	-1.01999	0.40035	0.911207	no
CG15470-RA	CG15470-RA	-	chrX:4788721-4789882	wt	CG9879	NOTEST	0.627474	0.0953334	-2.7185	0	1	1	no
CG42268-RG	CG42268-RG	-	chr3L:9727111-9753495	wt	CG9879	NOTEST	0.00298835	0.000455459	-2.71396	0	1	1	no
CG8651-RA	CG8651-RA	-	chr3R:10087112-10112623	wt	CG9879	OK	3.15578	0.481389	-2.71272	-1.68438	0.2015	0.844396	no
CG13793-RA	CG13793-RA	-	chr2L:7717051-7719056	wt	CG9879	OK	9.21117	1.40724	-2.71051	-2.66202	0.0097	0.239295	no
CG14916-RA	CG14916-RA	-	chr2L:11114182-11120314	wt	CG9879	OK	10.8611	1.67933	-2.69322	-0.660201	0.33215	0.885918	no
CG5644-RA	CG5644-RA	-	chr3L:8968147-8972980	wt	CG9879	OK	2.42304	0.378539	-2.67831	-1.13693	0.2615	0.850713	no
CG10541-RB	CG10541-RB	-	chr3L:5787495-5789666	wt	CG9879	OK	3.28866	0.515525	-2.67338	-1.02675	0.2645	0.851502	no
CG12645-RA	CG12645-RA	-	chrX:10047644-10049044	wt	CG9879	OK	6.98339	1.09697	-2.6704	-0.867146	0.26885	0.852764	no
CG17527-RA	CG17527-RA	-	chr2R:14292138-14292807	wt	CG9879	OK	4.91834	0.772934	-2.66975	-1.8237	0.11725	0.771446	no
CG3307-RB	CG3307-RB	-	chr3R:10141709-10145597	wt	CG9879	OK	4.52239	0.710907	-2.66935	-1.40542	0.2009	0.844396	no
CG9976-RA	CG9976-RA	-	chr2L:19400780-19430270	wt	CG9879	NOTEST	1.15676	0.182607	-2.66328	0	1	1	no
CG16820-RA	CG16820-RA	-	chr2L:13246230-13250193	wt	CG9879	NOTEST	0.517688	0.0822477	-2.65404	0	1	1	no
CG30148-RA	CG30148-RA	-	chr2R:16434534-16435186	wt	CG9879	NOTEST	1.30883	0.208283	-2.65166	0	1	1	no
CG34408-RD	CG34408-RD	-	chrX:10114142-10123948	wt	CG9879	NOTEST	1.18481	0.188804	-2.64969	0	1	1	no
CG17800-RM	CG17800-RM	-	chr2R:3207058-3269374	wt	CG9879	NOTEST	0.0625237	0.0099696	-2.6488	0	1	1	no
CG8884-RB	CG8884-RB	-	chr3R:11760840-11785462	wt	CG9879	NOTEST	1.91363	0.305985	-2.64478	0	1	1	no
CG3915-RB	CG3915-RB	-	chr2R:8944080-8967043	wt	CG9879	NOTEST	0.838892	0.134152	-2.64462	0	1	1	no
CG2199-RB	CG2199-RB	-	chr3L:1339456-1342403	wt	CG9879	NOTEST	0.0319245	0.00514188	-2.6343	0	1	1	no
CG8486-RD	CG8486-RD	-	chr2L:8163297-8189610	wt	CG9879	NOTEST	0.000111999	1.80635e-05	-2.63233	0	1	1	no
CG30054-RD	CG30054-RD	-	chr2R:8511224-8512857	wt	CG9879	OK	7.54716	1.22034	-2.62865	-2.30038	0.02055	0.362547	no
CG12444-RB	CG12444-RB	-	chr2R:7675312-7676998	wt	CG9879	NOTEST	0.632499	0.102645	-2.62339	0	1	1	no
CG8550-RA	CG8550-RA	-	chr2R:8359419-8361321	wt	CG9879	NOTEST	2.1091	0.343792	-2.61702	0	1	1	no
CG1522-RG	CG1522-RG	-	chrX:11827718-11875209	wt	CG9879	NOTEST	0.0280671	0.00458418	-2.61414	0	1	1	no
CG9517-RA	CG9517-RA	-	chrX:14733410-14827616	wt	CG9879	NOTEST	0.133199	0.0218186	-2.60995	0	1	1	no
CG5279-RA	CG5279-RA	-	chr2L:12008375-12009846	wt	CG9879	OK	2.47019	0.406901	-2.60187	-1.96439	0.04265	0.520011	no
CG32741-RA	CG32741-RA	-	chrX:6589895-6592536	wt	CG9879	NOTEST	1.03008	0.170472	-2.59514	0	1	1	no
CG34318-RB	CG34318-RB	-	chr2R:11297676-11358613	wt	CG9879	OK	6.43684	1.06832	-2.59101	-3.07136	0.00175	0.0829398	no
CG8948-RE	CG8948-RE	-	chrX:15645706-15654741	wt	CG9879	OK	3.72667	0.618727	-2.59051	-1.2029	0.2129	0.844396	no
CG13283-RA	CG13283-RA	-	chr2L:16835259-16837218	wt	CG9879	NOTEST	0.472903	0.0787268	-2.58662	0	1	1	no
CG1646-RA	CG1646-RA	-	chr3R:24637825-24645346	wt	CG9879	OK	20.8544	3.47777	-2.58411	-1.5858	0.20025	0.844396	no
CG6118-RC	CG6118-RC	-	chr3R:11246825-11259906	wt	CG9879	NOTEST	0.893247	0.149011	-2.58364	0	1	1	no
CG17567-RD	CG17567-RD	-	chr2L:19183090-19183613	wt	CG9879	OK	712.227	118.95	-2.58199	-1.80443	0.0413	0.515049	no
CG3856-RA	CG3856-RA	-	chr3R:16514739-16540263	wt	CG9879	NOTEST	0.0023772	0.000402451	-2.56238	0	1	1	no
CG15920-RB	CG15920-RB	-	chr2R:12667409-12670680	wt	CG9879	NOTEST	1.58625	0.270258	-2.55321	0	1	1	no
CG4816-RC	CG4816-RC	-	chr2R:13357136-13362158	wt	CG9879	NOTEST	1.6365	0.279749	-2.54841	0	1	1	no
CG2052-RA	CG2052-RA	-	chr4:396259-414016	wt	CG9879	NOTEST	0.0348534	0.0059752	-2.54424	0	1	1	no
CG18146-RA	CG18146-RA	-	chr2L:13980159-13982640	wt	CG9879	NOTEST	0.276664	0.0474565	-2.54346	0	1	1	no
CG32666-RA	CG32666-RA	-	chrX:11387202-11449079	wt	CG9879	NOTEST	1.24441	0.214019	-2.53965	0	1	1	no
CG31761-RC	CG31761-RC	-	chr2L:12344380-12397534	wt	CG9879	NOTEST	0.0755868	0.0130153	-2.53792	0	1	1	no
CG11073-RA	CG11073-RA	-	chr2R:17978988-17987231	wt	CG9879	NOTEST	0.159302	0.0274506	-2.53686	0	1	1	no
CG1529-RB	CG1529-RB	-	chrX:20899673-20902977	wt	CG9879	NOTEST	0.0715557	0.0123474	-2.53486	0	1	1	no
CG9650-RD	CG9650-RD	-	chrX:7087108-7134453	wt	CG9879	NOTEST	0.877753	0.152285	-2.52705	0	1	1	no
CG15661-RB	CG15661-RB	-	chr2R:17102938-17105258	wt	CG9879	NOTEST	0.00299047	0.000518986	-2.5266	0	1	1	no
CG10186-RD	CG10186-RD	-	chr2L:19508952-19517187	wt	CG9879	NOTEST	1.64644	0.285962	-2.52546	0	1	1	no
CG30076-RA	CG30076-RA	-	chr2R:10414075-10472826	wt	CG9879	NOTEST	1.1721	0.203648	-2.52495	0	1	1	no
CG4128-RD	CG4128-RD	-	chr2L:9796947-9886214	wt	CG9879	NOTEST	0.006118	0.00106541	-2.52165	0	1	1	no
CG15023-RB	CG15023-RB	-	chr3L:4460620-4461339	wt	CG9879	OK	5.29759	0.924624	-2.5184	-1.66339	0.08255	0.671906	no
CG34157-RA	CG34157-RA	-	chr3R:15286809-15421117	wt	CG9879	NOTEST	0.971027	0.169854	-2.51522	0	1	1	no
CG16947-RA	CG16947-RA	-	chr2L:6459078-6463843	wt	CG9879	NOTEST	0.318656	0.055774	-2.51433	0	1	1	no
CG14047-RF	CG14047-RF	-	chrX:2262590-2269805	wt	CG9879	NOTEST	0.0697139	0.012218	-2.51244	0	1	1	no
CG4937-RB	CG4937-RB	-	chrX:16842894-16850031	wt	CG9879	NOTEST	1.08372	0.190164	-2.51067	0	1	1	no
CG33923-RA	CG33923-RA	-	chr2L:1341364-1342095	wt	CG9879	OK	2.87633	0.506563	-2.50542	-1.34854	0.2693	0.853244	no
CG4427-RB	CG4427-RB	-	chr2L:476436-479682	wt	CG9879	NOTEST	0.55165	0.0972937	-2.50334	0	1	1	no
CG8721-RA	CG8721-RA	-	chr2R:3892307-3894178	wt	CG9879	NOTEST	0.434136	0.0766155	-2.50244	0	1	1	no
CG12230-RB	CG12230-RB	-	chrX:19460051-19463440	wt	CG9879	OK	4.68614	0.830029	-2.49716	-1.62085	0.20095	0.844396	no
CG2328-RA	CG2328-RA	-	chr2R:5866745-5868284	wt	CG9879	NOTEST	1.15558	0.204737	-2.49677	0	1	1	no
CG9113-RE	CG9113-RE	-	chrX:9002725-9011773	wt	CG9879	NOTEST	0.000658843	0.000116826	-2.49557	0	1	1	no
CG7100-RJ	CG7100-RJ	-	chr2L:17649865-17739521	wt	CG9879	NOTEST	1.01596	0.180796	-2.49042	0	1	1	no
CG8859-RA	CG8859-RA	-	chr2R:8076256-8077867	wt	CG9879	NOTEST	0.384514	0.0685627	-2.48754	0	1	1	no
CG16740-RA	CG16740-RA	-	chr3R:14725142-14726741	wt	CG9879	NOTEST	0.560337	0.100566	-2.47815	0	1	1	no
CG11836-RC	CG11836-RC	-	chr3R:20896852-20898434	wt	CG9879	NOTEST	1.93988	0.348311	-2.47752	0	1	1	no
CG4464-RB	CG4464-RB	-	chrX:16531911-16532953	wt	CG9879	OK	2.23052	0.40053	-2.4774	-0.518816	0.4026	0.911207	no
CG31683-RA	CG31683-RA	-	chr2L:20447733-20449973	wt	CG9879	NOTEST	0.893938	0.16097	-2.47339	0	1	1	no
CG4685-RA	CG4685-RA	-	chr3R:21450524-21452643	wt	CG9879	OK	5.48879	0.99255	-2.46728	-1.39438	0.20595	0.844396	no
CG10023-RC	CG10023-RC	-	chr2R:15318154-15324774	wt	CG9879	NOTEST	0.740431	0.134395	-2.46188	0	1	1	no
CG10016-RB	CG10016-RB	-	chr2L:3539250-3548086	wt	CG9879	OK	4.65598	0.845609	-2.46102	-1.41152	0.19635	0.844396	no
CG10042-RA	CG10042-RA	-	chr3R:8177864-8181982	wt	CG9879	NOTEST	0.001231	0.000224437	-2.45545	0	1	1	no
CG9021-RA	CG9021-RA	-	chr2L:5903358-5904674	wt	CG9879	NOTEST	0.52291	0.0954569	-2.45364	0	1	1	no
CG30295-RA	CG30295-RA	-	chr2R:16758310-16766632	wt	CG9879	OK	2.65184	0.485933	-2.44817	-1.39797	0.2056	0.844396	no
CG6367-RA	CG6367-RA	-	chrX:18378514-18380954	wt	CG9879	NOTEST	0.418458	0.0768243	-2.44545	0	1	1	no
CG6928-RA	CG6928-RA	-	chr3L:11996275-12001156	wt	CG9879	OK	5.1428	0.946142	-2.44243	-1.49608	0.2027	0.844396	no
CG12754-RA	CG12754-RA	-	chr2R:1684699-1686017	wt	CG9879	NOTEST	0.808105	0.149548	-2.43393	0	1	1	no
CG9973-RB	CG9973-RB	-	chr3L:2848575-2871710	wt	CG9879	NOTEST	0.265639	0.0492862	-2.43021	0	1	1	no
CG3318-RA	CG3318-RA	-	chr2R:20027107-20046819	wt	CG9879	NOTEST	1.18951	0.222145	-2.42079	0	1	1	no
CG12632-RB	CG12632-RB	-	chrX:3698217-3704542	wt	CG9879	NOTEST	0.65401	0.122735	-2.41376	0	1	1	no
CG4128-RC	CG4128-RC	-	chr2L:9796947-9886214	wt	CG9879	NOTEST	0.19844	0.037291	-2.41181	0	1	1	no
CG3588-RA	CG3588-RA	-	chrX:2813802-2818416	wt	CG9879	NOTEST	0.834228	0.15713	-2.40848	0	1	1	no
CG9368-RA	CG9368-RA	-	chr3L:19594735-19597222	wt	CG9879	NOTEST	0.206573	0.0389642	-2.40643	0	1	1	no
CG9739-RB	CG9739-RB	-	chr3L:19135997-19228191	wt	CG9879	NOTEST	0.531095	0.100643	-2.39972	0	1	1	no
CG12428-RB	CG12428-RB	-	chr3R:23525985-23532468	wt	CG9879	NOTEST	1.03411	0.196163	-2.39827	0	1	1	no
CG12663-RA	CG12663-RA	-	chrX:7659014-7660859	wt	CG9879	NOTEST	0.936044	0.178464	-2.39094	0	1	1	no
CG16723-RA	CG16723-RA	-	chr3R:19419346-19421995	wt	CG9879	NOTEST	0.481063	0.0918446	-2.38896	0	1	1	no
CG9935-RC	CG9935-RC	-	chr4:656750-667182	wt	CG9879	NOTEST	1.00905	0.192979	-2.38649	0	1	1	no
CG9945-RA	CG9945-RA	-	chr2R:16506007-16510808	wt	CG9879	OK	9.09194	1.74176	-2.38404	-1.38586	0.1451	0.80453	no
CG14367-RA	CG14367-RA	-	chr3R:9519774-9531180	wt	CG9879	NOTEST	0.414409	0.0794549	-2.38285	0	1	1	no
CG12437-RB	CG12437-RB	-	chr2L:8709869-8740633	wt	CG9879	NOTEST	0.874085	0.168234	-2.3773	0	1	1	no
CG2047-RA	CG2047-RA	-	chr3R:2690045-2691950	wt	CG9879	NOTEST	0.360409	0.0694615	-2.37535	0	1	1	no
CG34451-RA	CG34451-RA	-	chr3L:15681843-15685147	wt	CG9879	OK	4.15508	0.801816	-2.37353	-1.74093	0.06695	0.624074	no
CG3948-RB	CG3948-RB	-	chr3L:16664763-16666655	wt	CG9879	OK	4.56025	0.880526	-2.37267	-0.843642	0.2599	0.850359	no
CG34331-RA	CG34331-RA	-	chrX:20016438-20017095	wt	CG9879	NOTEST	1.32454	0.257055	-2.36535	0	1	1	no
CG4699-RC	CG4699-RC	-	chr3R:11619517-11627664	wt	CG9879	OK	4.09487	0.796546	-2.36199	-1.23295	0.1985	0.844396	no
CG12011-RA	CG12011-RA	-	chr3L:1694618-1696420	wt	CG9879	NOTEST	1.93902	0.378562	-2.35673	0	1	1	no
CG17161-RB	CG17161-RB	-	chr2L:16680045-16729636	wt	CG9879	OK	3.04176	0.594208	-2.35587	-0.503688	0.59095	0.961925	no
CG9164-RA	CG9164-RA	-	chrX:15274654-15279439	wt	CG9879	NOTEST	0.313397	0.0612658	-2.35484	0	1	1	no
CG9024-RA	CG9024-RA	-	chr2L:5892297-5892862	wt	CG9879	OK	22.5251	4.41853	-2.3499	-0.641532	0.10295	0.734017	no
CG8266-RB	CG8266-RB	-	chr2R:4781128-4787706	wt	CG9879	OK	10.8106	2.12064	-2.34988	-1.51554	0.19925	0.844396	no
CG33231-RC	CG33231-RC	-	chr3L:2465037-2466159	wt	CG9879	NOTEST	1.1243	0.221895	-2.34107	0	1	1	no
CG2040-RB	CG2040-RB	-	chr2R:5115285-5134752	wt	CG9879	NOTEST	0.81976	0.161874	-2.34033	0	1	1	no
CG9485-RE	CG9485-RE	-	chr2R:17200184-17207074	wt	CG9879	NOTEST	0.0503542	0.00997007	-2.33644	0	1	1	no
CG10806-RA	CG10806-RA	-	chr2L:6860902-6870387	wt	CG9879	NOTEST	0.673239	0.133414	-2.3352	0	1	1	no
CG13690-RA	CG13690-RA	-	chr2L:415068-419642	wt	CG9879	NOTEST	1.62969	0.323273	-2.33377	0	1	1	no
CG34394-RA	CG34394-RA	-	chr2L:3358639-3373047	wt	CG9879	NOTEST	0.000624276	0.000123834	-2.33377	0	1	1	no
CG14357-RA	CG14357-RA	-	chr3R:9937440-9937888	wt	CG9879	OK	4.42396	0.877981	-2.33308	-1.29928	0.2724	0.855472	no
CG9317-RB	CG9317-RB	-	chr2L:20727142-20730309	wt	CG9879	NOTEST	1.16925	0.232081	-2.33288	0	1	1	no
CG31612-RA	CG31612-RA	-	chr2L:21762288-21795445	wt	CG9879	NOTEST	0.187512	0.0373203	-2.32895	0	1	1	no
CG9652-RB	CG9652-RB	-	chr3R:10003004-10040409	wt	CG9879	NOTEST	0.698711	0.139071	-2.32887	0	1	1	no
CG10325-RB	CG10325-RB	-	chr3R:12633348-12655769	wt	CG9879	OK	4.8293	0.962252	-2.32733	-1.2651	0.20855	0.844396	no
CG4626-RA	CG4626-RA	-	chrX:6998932-7004325	wt	CG9879	NOTEST	2.11834	0.422507	-2.32589	0	1	1	no
CG1828-RA	CG1828-RA	-	chr3L:1871572-1876336	wt	CG9879	NOTEST	2.01131	0.402466	-2.3212	0	1	1	no
CG3164-RA	CG3164-RA	-	chr2L:122614-130791	wt	CG9879	NOTEST	0.401743	0.0805598	-2.31814	0	1	1	no
CG2252-RC	CG2252-RC	-	chrX:7933975-7955469	wt	CG9879	NOTEST	0.000505563	0.000101805	-2.31209	0	1	1	no
CG10492-RA	CG10492-RA	-	chr2L:19054080-19058823	wt	CG9879	OK	3.56184	0.719999	-2.30656	-0.968945	0.23765	0.844396	no
CG31449-RA	CG31449-RA	-	chr3R:8291025-8293500	wt	CG9879	NOTEST	2.01912	0.408816	-2.3042	0	1	1	no
CG10388-RF	CG10388-RF	-	chr3R:12482097-12560348	wt	CG9879	NOTEST	0.00139118	0.000282215	-2.30144	0	1	1	no
CG8404-RA	CG8404-RA	-	chr2R:10088887-10099914	wt	CG9879	NOTEST	0.11383	0.0231259	-2.29929	0	1	1	no
CG9813-RD	CG9813-RD	-	chr3R:9198351-9205494	wt	CG9879	OK	2.72965	0.557642	-2.2913	-1.05416	0.41635	0.91553	no
CG5971-RA	CG5971-RA	-	chr3L:8617472-8631777	wt	CG9879	NOTEST	1.19764	0.245237	-2.28794	0	1	1	no
CG10559-RB	CG10559-RB	-	chr3R:21140390-21141826	wt	CG9879	OK	5.3783	1.10382	-2.28465	-2.41092	0.0122	0.273232	no
CG11502-RA	CG11502-RA	-	chr3R:8084470-8128509	wt	CG9879	NOTEST	0.181553	0.0372993	-2.28317	0	1	1	no
CG3961-RC	CG3961-RC	-	chr3L:18871353-18883582	wt	CG9879	NOTEST	0.205309	0.0421947	-2.28266	0	1	1	no
CG10533-RA	CG10533-RA	-	chr3L:6129403-6129871	wt	CG9879	OK	2.53168	0.52129	-2.27994	-1.00308	0.29255	0.866624	no
CG11147-RA	CG11147-RA	-	chr2L:5724657-5759810	wt	CG9879	NOTEST	0.6781	0.139643	-2.27975	0	1	1	no
CG2835-RC	CG2835-RC	-	chr2R:19830063-19834462	wt	CG9879	OK	24.9152	5.13677	-2.2781	-3.22586	0.0013	0.0684267	no
CG17362-RA	CG17362-RA	-	chr3L:13979045-13980216	wt	CG9879	NOTEST	0.840469	0.173531	-2.276	0	1	1	no
CG32245-RA	CG32245-RA	-	chr3L:4556086-4592300	wt	CG9879	NOTEST	0.193178	0.0399515	-2.27361	0	1	1	no
CG5768-RA	CG5768-RA	-	chr3R:20211824-20216089	wt	CG9879	NOTEST	1.72692	0.358118	-2.2697	0	1	1	no
CG2127-RB	CG2127-RB	-	chr2R:4255846-4257543	wt	CG9879	OK	13.0969	2.72275	-2.26609	-0.46405	0.43015	0.918197	no
CG10325-RA	CG10325-RA	-	chr3R:12633348-12655769	wt	CG9879	NOTEST	0.641703	0.133875	-2.26102	0	1	1	no
CG2668-RA	CG2668-RA	-	chr2R:21062863-21064238	wt	CG9879	NOTEST	2.0901	0.436957	-2.25801	0	1	1	no
CG14022-RA	CG14022-RA	-	chr2L:5327240-5328870	wt	CG9879	OK	3.93635	0.823811	-2.25647	-0.837532	0.27835	0.860122	no
CG13183-RA	CG13183-RA	-	chr2R:7791827-7800280	wt	CG9879	NOTEST	0.47142	0.098675	-2.25626	0	1	1	no
CG17420-RC	CG17420-RC	-	chr3LHet:2397795-2399000	wt	CG9879	OK	19.8488	4.16395	-2.25303	-0.953092	0.24605	0.844396	no
CG1228-RC	CG1228-RC	-	chr3L:328098-356056	wt	CG9879	NOTEST	0.643562	0.135709	-2.24556	0	1	1	no
CG31732-RG	CG31732-RG	-	chr2L:15257266-15264690	wt	CG9879	NOTEST	0.54518	0.114964	-2.24555	0	1	1	no
CG2189-RA	CG2189-RA	-	chr3R:2617557-2628153	wt	CG9879	NOTEST	0.346348	0.0733064	-2.24021	0	1	1	no
CG6996-RA	CG6996-RA	-	chr3L:20200999-20202058	wt	CG9879	OK	7.67529	1.62497	-2.23981	-2.52879	0.00615	0.186823	no
CG40191-RD	CG40191-RD	-	chr2RHet:390775-392988	wt	CG9879	OK	23.3705	4.97707	-2.23132	-1.25599	0.20905	0.844396	no
CG4889-RB	CG4889-RB	-	chr2L:7307160-7316255	wt	CG9879	NOTEST	0.193799	0.0413437	-2.22882	0	1	1	no
CG41434-RA	CG41434-RA	-	chr2L:22038031-22038970	wt	CG9879	OK	2.47099	0.528912	-2.22399	-1.47727	0.1968	0.844396	no
CG11326-RE	CG11326-RE	-	chr2L:6684844-6709085	wt	CG9879	NOTEST	0.136915	0.0293069	-2.22397	0	1	1	no
CG4863-RE	CG4863-RE	-	chr3R:7047617-7050897	wt	CG9879	NOTEST	0.793657	0.169906	-2.22378	0	1	1	no
CG10274-RA	CG10274-RA	-	chr3L:6167347-6174883	wt	CG9879	NOTEST	0.0109757	0.00236736	-2.21296	0	1	1	no
CG1522-RJ	CG1522-RJ	-	chrX:11827718-11875209	wt	CG9879	NOTEST	0.0274437	0.00593666	-2.20875	0	1	1	no
CG17988-RB	CG17988-RB	-	chr2L:13914724-13955757	wt	CG9879	NOTEST	0.930949	0.201494	-2.20797	0	1	1	no
CG31941-RA	CG31941-RA	-	chr2L:1991580-1992152	wt	CG9879	NOTEST	0.00121969	0.000264814	-2.20347	0	1	1	no
CG17290-RA	CG17290-RA	-	chr2R:13042203-13042815	wt	CG9879	OK	2.32062	0.504592	-2.20132	-1.13584	0.2819	0.861252	no
CG17228-RF	CG17228-RF	-	chr3R:7197708-7219326	wt	CG9879	OK	2.50739	0.546565	-2.19772	-1.06887	0.199	0.844396	no
CG12310-RA	CG12310-RA	-	chr3L:15007794-15058077	wt	CG9879	OK	7.45332	1.62488	-2.19755	-0.478927	0.5262	0.946802	no
CG2204-RI	CG2204-RI	-	chr2R:6325465-6351297	wt	CG9879	OK	3.36946	0.738333	-2.19017	-1.11393	0.22735	0.844396	no
CG6456-RA	CG6456-RA	-	chr3L:17338046-17342762	wt	CG9879	NOTEST	0.788836	0.172875	-2.19	0	1	1	no
CG14913-RB	CG14913-RB	-	chr2L:11013220-11066997	wt	CG9879	NOTEST	1.33862	0.293741	-2.18813	0	1	1	no
CG12763-RA	CG12763-RA	-	chr2R:14753269-14754269	wt	CG9879	NOTEST	2.57272	0.564881	-2.18727	0	1	1	no
CG18348-RA	CG18348-RA	-	chr3L:10887290-10887723	wt	CG9879	OK	2.45736	0.540001	-2.18608	-0.927888	0.2927	0.866624	no
CG5418-RA	CG5418-RA	-	chr2L:12452060-12453230	wt	CG9879	NOTEST	0.726615	0.159986	-2.18324	0	1	1	no
CG16755-RA	CG16755-RA	-	chr3R:5223911-5225273	wt	CG9879	NOTEST	0.586568	0.129826	-2.17571	0	1	1	no
CG18146-RB	CG18146-RB	-	chr2L:13980159-13982640	wt	CG9879	NOTEST	0.000480976	0.000106549	-2.17445	0	1	1	no
CG32413-RB	CG32413-RB	-	chr3L:5895985-5897155	wt	CG9879	NOTEST	1.70463	0.378297	-2.17187	0	1	1	no
CG42369-RA	CG42369-RA	-	chr2L:6377766-6411306	wt	CG9879	NOTEST	1.47669	0.327829	-2.17135	0	1	1	no
CG33145-RA	CG33145-RA	-	chr2R:7868085-7870457	wt	CG9879	OK	2.95815	0.657008	-2.17071	-0.869161	0.4341	0.920076	no
CG15661-RA	CG15661-RA	-	chr2R:17102938-17105258	wt	CG9879	NOTEST	0.363731	0.0807929	-2.17057	0	1	1	no
CG2177-RC	CG2177-RC	-	chr4:331557-334534	wt	CG9879	NOTEST	0.000873128	0.000193989	-2.17022	0	1	1	no
CG2906-RD	CG2906-RD	-	chr2R:3843713-3847532	wt	CG9879	OK	10.6538	2.37515	-2.16528	-2.13116	0.0215	0.369586	no
CG10888-RA	CG10888-RA	-	chr3R:15906771-15908172	wt	CG9879	NOTEST	0.341448	0.0761781	-2.16422	0	1	1	no
CG8577-RA	CG8577-RA	-	chr2R:4600948-4601587	wt	CG9879	NOTEST	0.785951	0.176248	-2.15683	0	1	1	no
CG2890-RA	CG2890-RA	-	chrX:10372865-10375977	wt	CG9879	OK	4.21876	0.949742	-2.15121	-1.23888	0.20335	0.844396	no
CG34416-RH	CG34416-RH	-	chr3L:7643682-7752224	wt	CG9879	NOTEST	1.2895	0.290962	-2.14792	0	1	1	no
CG18769-RA	CG18769-RA	-	chr3L:6543838-6596466	wt	CG9879	NOTEST	0.731943	0.165224	-2.14731	0	1	1	no
CG7524-RE	CG7524-RE	-	chr3L:4594513-4626196	wt	CG9879	OK	3.17854	0.7226	-2.1371	-1.0541	0.21575	0.844396	no
CG31002-RA	CG31002-RA	-	chr3R:27219303-27221020	wt	CG9879	NOTEST	0.798058	0.181854	-2.13371	0	1	1	no
CG1765-RA	CG1765-RA	-	chr2R:1978284-2056589	wt	CG9879	NOTEST	0.418925	0.0957654	-2.12912	0	1	1	no
CG8611-RA	CG8611-RA	-	chrX:17307829-17316188	wt	CG9879	NOTEST	0.366379	0.0838406	-2.12761	0	1	1	no
CG9755-RB	CG9755-RB	-	chr3R:4895474-5063404	wt	CG9879	NOTEST	1.6514	0.378013	-2.12718	0	1	1	no
CG14375-RA	CG14375-RA	-	chr3R:9214778-9220912	wt	CG9879	OK	4.45195	1.02068	-2.12491	-1.92705	0.0291	0.435623	no
CG9122-RA	CG9122-RA	-	chr3L:1190383-1193169	wt	CG9879	NOTEST	0.442056	0.101406	-2.12408	0	1	1	no
CG30494-RA	CG30494-RA	-	chr2R:3510748-3544275	wt	CG9879	OK	4.60693	1.05748	-2.12317	-1.60106	0.05565	0.589859	no
CG6604-RA	CG6604-RA	-	chr2L:5404341-5415928	wt	CG9879	OK	3.03031	0.70013	-2.11377	-2.45611	0.00715	0.205194	no
CG2102-RA	CG2102-RA	-	chr3R:1538663-1543022	wt	CG9879	NOTEST	0.71772	0.166009	-2.11216	0	1	1	no
CG3622-RA	CG3622-RA	-	chr2R:18696283-18703498	wt	CG9879	NOTEST	0.808229	0.187043	-2.11139	0	1	1	no
CG33715-RF	CG33715-RF	-	chr2L:5109145-5205690	wt	CG9879	OK	9.41805	2.18132	-2.11022	-0.782681	0.3852	0.907434	no
CG17835-RA	CG17835-RA	-	chr2R:7361969-7394688	wt	CG9879	OK	2.39092	0.55445	-2.10844	-0.907977	0.4222	0.916959	no
CG2674-RC	CG2674-RC	-	chr2L:106902-114433	wt	CG9879	OK	5.04597	1.17033	-2.10821	-1.05549	0.22705	0.844396	no
CG33301-RA	CG33301-RA	-	chr2L:10049481-10050898	wt	CG9879	NOTEST	1.93278	0.449604	-2.10395	0	1	1	no
CG13627-RB	CG13627-RB	-	chr3R:20538505-20543145	wt	CG9879	NOTEST	0.656857	0.15321	-2.10007	0	1	1	no
CG17213-RA	CG17213-RA	-	chr2L:12138072-12140251	wt	CG9879	NOTEST	1.24851	0.291885	-2.09673	0	1	1	no
CG4139-RA	CG4139-RA	-	chrX:11682878-11686287	wt	CG9879	NOTEST	1.07568	0.251634	-2.09584	0	1	1	no
CG7579-RA	CG7579-RA	-	chr3L:15674768-15676397	wt	CG9879	NOTEST	0.445119	0.104428	-2.09168	0	1	1	no
CG9834-RD	CG9834-RD	-	chr2R:15194944-15198197	wt	CG9879	OK	2.92865	0.68759	-2.09061	-0.921178	0.2872	0.861597	no
CG33130-RA	CG33130-RA	-	chr2R:13407184-13423154	wt	CG9879	NOTEST	1.65688	0.389424	-2.08906	0	1	1	no
CG1358-RB	CG1358-RB	-	chr2R:3482769-3502040	wt	CG9879	OK	2.93285	0.691026	-2.08549	-1.20417	0.21065	0.844396	no
CG5014-RC	CG5014-RC	-	chrX:3843008-3848138	wt	CG9879	NOTEST	1.65141	0.390232	-2.0813	0	1	1	no
CG1901-RA	CG1901-RA	-	chr4:643841-646656	wt	CG9879	OK	7.42045	1.75413	-2.08075	-0.995124	0.19905	0.844396	no
CG30470-RA	CG30470-RA	-	chr2R:11297676-11358613	wt	CG9879	NOTEST	1.12937	0.267545	-2.07766	0	1	1	no
CG11491-RE	CG11491-RE	-	chrX:1503175-1553962	wt	CG9879	NOTEST	0.660135	0.156941	-2.07254	0	1	1	no
CG9726-RA	CG9726-RA	-	chr3R:26315797-26321872	wt	CG9879	OK	3.4912	0.830263	-2.07208	-2.22154	0.0144	0.294761	no
CG4678-RG	CG4678-RG	-	chrX:16590164-16605178	wt	CG9879	NOTEST	0.00856056	0.00203615	-2.07186	0	1	1	no
CG3830-RA	CG3830-RA	-	chr2R:8771793-8786900	wt	CG9879	NOTEST	0.279352	0.066532	-2.06997	0	1	1	no
CG34383-RF	CG34383-RF	-	chr3R:9540944-9588535	wt	CG9879	NOTEST	0.336833	0.0803752	-2.06721	0	1	1	no
CG31720-RA	CG31720-RA	-	chr2L:10234786-10237845	wt	CG9879	NOTEST	0.471262	0.112455	-2.06718	0	1	1	no
CG41430-RA	CG41430-RA	-	chr3LHet:909824-928483	wt	CG9879	NOTEST	0.766334	0.183079	-2.0655	0	1	1	no
CG7106-RA	CG7106-RA	-	chr2L:7857089-7857931	wt	CG9879	OK	4.14533	0.992678	-2.06209	-1.44159	0.0615	0.604521	no
CG11619-RA	CG11619-RA	-	chr3L:18979158-18981258	wt	CG9879	NOTEST	0.936779	0.224651	-2.06003	0	1	1	no
CG10733-RB	CG10733-RB	-	chr3L:6088092-6089615	wt	CG9879	OK	3.40386	0.819166	-2.05494	-0.753495	0.43755	0.920549	no
CG14376-RA	CG14376-RA	-	chr3R:9245994-9248862	wt	CG9879	NOTEST	0.197593	0.0476349	-2.05245	0	1	1	no
CG7279-RA	CG7279-RA	-	chr2L:10699404-10701458	wt	CG9879	NOTEST	1.30727	0.315454	-2.05106	0	1	1	no
CG8884-RC	CG8884-RC	-	chr3R:11760840-11785462	wt	CG9879	NOTEST	0.178167	0.043021	-2.05012	0	1	1	no
CG4341-RA	CG4341-RA	-	chr2L:922794-958100	wt	CG9879	NOTEST	1.51568	0.366141	-2.0495	0	1	1	no
CG31935-RA	CG31935-RA	-	chr2L:1555158-1611125	wt	CG9879	OK	22.0719	5.34452	-2.04608	-1.24891	0.2503	0.844425	no
CG7592-RA	CG7592-RA	-	chr3R:25541972-25542532	wt	CG9879	OK	5.45128	1.32224	-2.04361	-1.48259	0.06445	0.617826	no
CG18362-RC	CG18362-RC	-	chr2L:21286076-21310006	wt	CG9879	OK	7.58378	1.84062	-2.04273	-1.76541	0.03615	0.481803	no
CG2694-RA	CG2694-RA	-	chrX:2608113-2614358	wt	CG9879	OK	3.62655	0.881016	-2.04136	-1.41255	0.1473	0.809377	no
CG17077-RC	CG17077-RC	-	chr3R:19116825-19171884	wt	CG9879	NOTEST	0.760197	0.185853	-2.03221	0	1	1	no
CG1208-RC	CG1208-RC	-	chr3R:1655783-1664504	wt	CG9879	NOTEST	1.03601	0.253517	-2.03088	0	1	1	no
CG1555-RA	CG1555-RA	-	chr2R:3670301-3672711	wt	CG9879	NOTEST	0.848505	0.207671	-2.03062	0	1	1	no
CG18104-RA	CG18104-RA	-	chrX:403450-424324	wt	CG9879	NOTEST	0.608287	0.149032	-2.02913	0	1	1	no
CG6364-RB	CG6364-RB	-	chr3R:20115896-20121107	wt	CG9879	NOTEST	1.74942	0.428953	-2.02798	0	1	1	no
CG13401-RB	CG13401-RB	-	chr2L:8445860-8449571	wt	CG9879	NOTEST	0.802773	0.19687	-2.02775	0	1	1	no
CG4702-RA	CG4702-RA	-	chr3R:7947298-7953919	wt	CG9879	NOTEST	2.11543	0.51969	-2.02523	0	1	1	no
CG32088-RA	CG32088-RA	-	chr3L:11721516-11725041	wt	CG9879	OK	3.54588	0.871723	-2.0242	-2.35289	0.0086	0.225296	no
CG17795-RA	CG17795-RA	-	chr3L:5597887-5601340	wt	CG9879	NOTEST	1.00733	0.247647	-2.02417	0	1	1	no
CG10917-RA	CG10917-RA	-	chr2R:14120267-14123819	wt	CG9879	NOTEST	0.372363	0.0916584	-2.02237	0	1	1	no
CG3653-RB	CG3653-RB	-	chrX:2994110-3026836	wt	CG9879	NOTEST	0.000104944	2.59049e-05	-2.01833	0	1	1	no
CG11546-RB	CG11546-RB	-	chr2R:4034421-4044155	wt	CG9879	NOTEST	1.02546	0.253403	-2.01677	0	1	1	no
CG32050-RA	CG32050-RA	-	chr3L:9809169-9827447	wt	CG9879	NOTEST	0.171995	0.0425089	-2.01653	0	1	1	no
CG7535-RA	CG7535-RA	-	chr3R:15556680-15601167	wt	CG9879	NOTEST	1.56926	0.38865	-2.01354	0	1	1	no
CG33555-RF	CG33555-RF	-	chr3R:10627511-10679626	wt	CG9879	NOTEST	0.826074	0.205767	-2.00526	0	1	1	no
CG11462-RA	CG11462-RA	-	chrX:5712596-5734846	wt	CG9879	OK	3.73151	0.930656	-2.00344	-1.23533	0.2231	0.844396	no
CG8246-RA	CG8246-RA	-	chr2R:11714197-11722280	wt	CG9879	NOTEST	0.892255	0.2228	-2.00171	0	1	1	no
CG16983-RH	CG16983-RH	-	chrX:550104-551937	wt	CG9879	NOTEST	0.803942	0.200891	-2.00068	0	1	1	no
CG7390-RB	CG7390-RB	-	chr3R:10567308-10619350	wt	CG9879	NOTEST	0.928905	0.232165	-2.00038	0	1	1	no
CG3333-RC	CG3333-RC	-	chr2R:20062249-20073866	wt	CG9879	NOTEST	0.000418418	0.000104691	-1.99881	0	1	1	no
CG15596-RA	CG15596-RA	-	chr3R:2093501-2094410	wt	CG9879	NOTEST	1.20233	0.302299	-1.99179	0	1	1	no
CG4898-RF	CG4898-RF	-	chr3R:11107253-11133715	wt	CG9879	NOTEST	1.30491	0.328186	-1.99136	0	1	1	no
CG6385-RA	CG6385-RA	-	chr2R:13641051-13643923	wt	CG9879	NOTEST	0.431589	0.108783	-1.98821	0	1	1	no
CG4651-RA	CG4651-RA	-	chr2L:9964146-9968495	wt	CG9879	OK	46.2372	11.6577	-1.98777	-1.21716	0.22095	0.844396	no
CG1488-RA	CG1488-RA	-	chrX:11923316-11925498	wt	CG9879	NOTEST	0.0044682	0.00112706	-1.98712	0	1	1	no
CG31284-RA	CG31284-RA	-	chr3R:3712805-3728384	wt	CG9879	NOTEST	0.000892493	0.000225158	-1.9869	0	1	1	no
CG1887-RD	CG1887-RD	-	chr3L:1893407-1910197	wt	CG9879	NOTEST	1.85785	0.469362	-1.98486	0	1	1	no
CG2765-RC	CG2765-RC	-	chr2R:20847360-20852606	wt	CG9879	NOTEST	0.893914	0.226049	-1.9835	0	1	1	no
CG12943-RB	CG12943-RB	-	chr2R:6791074-6793068	wt	CG9879	NOTEST	0.00523803	0.0013251	-1.98293	0	1	1	no
CG4822-RA	CG4822-RA	-	chr2L:117078-121974	wt	CG9879	NOTEST	1.42012	0.359364	-1.9825	0	1	1	no
CG3707-RB	CG3707-RB	-	chrX:2044134-2053016	wt	CG9879	NOTEST	0.688237	0.174182	-1.98231	0	1	1	no
CG10670-RA	CG10670-RA	-	chr3L:5135054-5145447	wt	CG9879	OK	5.56143	1.4077	-1.98212	-1.94619	0.0316	0.450606	no
CG5096-RB	CG5096-RB	-	chr2L:10380117-10384730	wt	CG9879	NOTEST	0.444918	0.112632	-1.98193	0	1	1	no
CG5076-RA	CG5076-RA	-	chr2R:13761451-13813097	wt	CG9879	NOTEST	1.88819	0.478223	-1.98125	0	1	1	no
CG9209-RB	CG9209-RB	-	chrX:15894166-15899877	wt	CG9879	OK	4.02656	1.02013	-1.98079	-1.66751	0.0729	0.644025	no
CG31909-RB	CG31909-RB	-	chr2L:7255459-7277168	wt	CG9879	OK	27.8379	7.07025	-1.97722	-1.07338	0.311	0.877661	no
CG15785-RA	CG15785-RA	-	chrX:5199891-5200227	wt	CG9879	OK	8.76034	2.22627	-1.97636	-1.41414	0.32165	0.880959	no
CG13495-RA	CG13495-RA	-	chr2R:17865719-17867190	wt	CG9879	NOTEST	0.527992	0.134263	-1.97545	0	1	1	no
CG17058-RB	CG17058-RB	-	chrX:20115726-20119273	wt	CG9879	NOTEST	0.00196331	0.000499941	-1.97345	0	1	1	no
CG10952-RA	CG10952-RA	-	chrX:14865288-14899359	wt	CG9879	NOTEST	0.266616	0.0679558	-1.97209	0	1	1	no
CG17028-RA	CG17028-RA	-	chr3L:15963181-15975969	wt	CG9879	NOTEST	0.718683	0.183249	-1.97155	0	1	1	no
CG1522-RF	CG1522-RF	-	chrX:11827718-11875209	wt	CG9879	NOTEST	0.200316	0.0510894	-1.97118	0	1	1	no
CG7125-RC	CG7125-RC	-	chr3R:14128997-14140129	wt	CG9879	NOTEST	0.000233838	5.99114e-05	-1.9646	0	1	1	no
CG40049-RD	CG40049-RD	-	chr3L:24530334-24536634	wt	CG9879	OK	10.8763	2.79131	-1.96218	-0.529418	0.41435	0.91553	no
CG9038-RA	CG9038-RA	-	chrX:15744396-15747189	wt	CG9879	NOTEST	0.0250753	0.0064355	-1.96214	0	1	1	no
CG9449-RE	CG9449-RE	-	chr3L:19485372-19489812	wt	CG9879	OK	3.48775	0.895619	-1.96134	-0.559421	0.5383	0.947673	no
CG3114-RA	CG3114-RA	-	chrX:162553-173667	wt	CG9879	NOTEST	0.594207	0.152849	-1.95886	0	1	1	no
CG15095-RB	CG15095-RB	-	chr2R:14684768-14691232	wt	CG9879	NOTEST	0.514721	0.132534	-1.95743	0	1	1	no
CG1900-RA	CG1900-RA	-	chrX:12353822-12357141	wt	CG9879	OK	3.27639	0.846083	-1.95324	-0.937605	0.22245	0.844396	no
CG10175-RB	CG10175-RB	-	chr3R:19348422-19356704	wt	CG9879	OK	5.84052	1.50859	-1.9529	-1.66567	0.0231	0.376388	no
CG1471-RC	CG1471-RC	-	chr3R:26285510-26291458	wt	CG9879	NOTEST	1.6545	0.427669	-1.95183	0	1	1	no
CG5810-RA	CG5810-RA	-	chr3R:16966462-17038413	wt	CG9879	NOTEST	2.12461	0.549434	-1.95118	0	1	1	no
CG8068-RF	CG8068-RF	-	chr2R:5003630-5008321	wt	CG9879	OK	3.425	0.886562	-1.94981	-1.04957	0.23565	0.844396	no
CG10625-RI	CG10625-RI	-	chr3L:5531508-5544257	wt	CG9879	NOTEST	0.00488958	0.00126605	-1.94937	0	1	1	no
CG14545-RA	CG14545-RA	-	chr3R:21676124-21677013	wt	CG9879	NOTEST	1.81534	0.470618	-1.94761	0	1	1	no
CG9638-RB	CG9638-RB	-	chr3R:4062837-4066234	wt	CG9879	OK	6.91125	1.79324	-1.94638	-1.26425	0.20975	0.844396	no
CG31173-RA	CG31173-RA	-	chr3R:17669735-17670987	wt	CG9879	NOTEST	0.636206	0.1653	-1.9444	0	1	1	no
CG10626-RA	CG10626-RA	-	chr3L:5505516-5522441	wt	CG9879	NOTEST	0.427281	0.111237	-1.94155	0	1	1	no
CG42365-RA	CG42365-RA	-	chr2R:17554251-17557560	wt	CG9879	OK	5.74175	1.49491	-1.94144	-0.766207	0.35035	0.89174	no
CG7476-RA	CG7476-RA	-	chr3L:8171774-8173614	wt	CG9879	NOTEST	0.0019603	0.000510501	-1.94109	0	1	1	no
CG8049-RF	CG8049-RF	-	chr2L:8259503-8301072	wt	CG9879	NOTEST	0.33963	0.0886098	-1.93843	0	1	1	no
CG14886-RA	CG14886-RA	-	chr3R:12303092-12306794	wt	CG9879	NOTEST	0.339348	0.0885938	-1.93749	0	1	1	no
CG32016-RB	CG32016-RB	-	chr4:972186-979094	wt	CG9879	OK	22.4924	5.89207	-1.93259	-1.38068	0.2082	0.844396	no
CG14127-RA	CG14127-RA	-	chr3L:11874483-11876646	wt	CG9879	NOTEST	0.398638	0.104555	-1.93082	0	1	1	no
CG31055-RB	CG31055-RB	-	chr3R:23511351-23518514	wt	CG9879	NOTEST	1.37723	0.361421	-1.93001	0	1	1	no
CG5201-RB	CG5201-RB	-	chr3R:12879728-12896135	wt	CG9879	NOTEST	0.80169	0.210446	-1.9296	0	1	1	no
CG5746-RB	CG5746-RB	-	chr3R:20171506-20174509	wt	CG9879	OK	3.53361	0.928175	-1.92867	-1.4379	0.18155	0.843296	no
CG14798-RA	CG14798-RA	-	chrX:1586868-1589922	wt	CG9879	NOTEST	0.987784	0.259527	-1.92831	0	1	1	no
CG10824-RA	CG10824-RA	-	chr3R:16966462-17038413	wt	CG9879	OK	5.55021	1.46071	-1.92587	-1.63148	0.0363	0.482676	no
CG10844-RC	CG10844-RC	-	chr2R:4747895-4775602	wt	CG9879	NOTEST	1.75756	0.462751	-1.92526	0	1	1	no
CG18350-RJ	CG18350-RJ	-	chrX:6969697-6992086	wt	CG9879	NOTEST	1.54433	0.407637	-1.92162	0	1	1	no
CG10713-RA	CG10713-RA	-	chr3L:13422530-13428329	wt	CG9879	OK	2.80719	0.741105	-1.92138	-2.07873	0.0164	0.317493	no
CG42387-RA	CG42387-RA	-	chr3R:9638837-9640372	wt	CG9879	OK	15.0713	3.981	-1.9206	-2.70616	0.00345	0.130917	no
CG6775-RF	CG6775-RF	-	chrX:4979865-5145183	wt	CG9879	NOTEST	1.16614	0.308707	-1.91744	0	1	1	no
CG10183-RB	CG10183-RB	-	chr3R:19422282-19424756	wt	CG9879	NOTEST	0.352521	0.093352	-1.91696	0	1	1	no
CG8954-RB	CG8954-RB	-	chr2L:13899352-13904659	wt	CG9879	OK	23.3273	6.20377	-1.9108	-2.56237	0.00485	0.161506	no
CG16798-RA	CG16798-RA	-	chr2L:20376982-20382355	wt	CG9879	NOTEST	0.270419	0.07195	-1.91013	0	1	1	no
CG11163-RC	CG11163-RC	-	chr2R:1662278-1670360	wt	CG9879	NOTEST	2.2109	0.588349	-1.90989	0	1	1	no
CG32970-RA	CG32970-RA	-	chr2L:14263521-14328265	wt	CG9879	OK	4.80652	1.27941	-1.90951	-1.42212	0.07985	0.662211	no
CG5191-RC	CG5191-RC	-	chr3R:16386581-16398636	wt	CG9879	NOTEST	0.358632	0.0955574	-1.90807	0	1	1	no
CG3151-RC	CG3151-RC	-	chr2L:2954761-2969620	wt	CG9879	NOTEST	0.00335411	0.000893999	-1.90758	0	1	1	no
CG4486-RA	CG4486-RA	-	chr2R:3017781-3019640	wt	CG9879	NOTEST	1.47446	0.393136	-1.90708	0	1	1	no
CG13897-RA	CG13897-RA	-	chr3L:737676-739120	wt	CG9879	OK	7.63674	2.03829	-1.90559	-2.61422	0.0036	0.135707	no
CG1374-RB	CG1374-RB	-	chr2L:21828594-21837013	wt	CG9879	OK	3.23471	0.863526	-1.90533	-1.4412	0.08615	0.682785	no
CG33103-RC	CG33103-RC	-	chr3R:24346386-24366053	wt	CG9879	NOTEST	1.03333	0.276214	-1.90344	0	1	1	no
CG6898-RA	CG6898-RA	-	chr3R:12131484-12134424	wt	CG9879	NOTEST	0.637786	0.170566	-1.90274	0	1	1	no
CG6355-RA	CG6355-RA	-	chr2R:13661468-13669417	wt	CG9879	OK	10.3783	2.77603	-1.90248	-2.23423	0.00925	0.234265	no
CG32346-RC	CG32346-RC	-	chr3L:234100-246901	wt	CG9879	OK	14.554	3.90672	-1.89738	-1.16182	0.2069	0.844396	no
CG12622-RA	CG12622-RA	-	chrX:11305944-11307223	wt	CG9879	NOTEST	0.60022	0.161496	-1.89399	0	1	1	no
CG9908-RB	CG9908-RB	-	chrX:16104630-16110767	wt	CG9879	OK	2.25644	0.607599	-1.89286	-0.839774	0.20905	0.844396	no
CG3139-RB	CG3139-RB	-	chr2L:2780740-2799970	wt	CG9879	NOTEST	0.124368	0.0335483	-1.8903	0	1	1	no
CG6280-RA	CG6280-RA	-	chr2R:9642848-9646362	wt	CG9879	NOTEST	1.03128	0.278234	-1.89007	0	1	1	no
CG11924-RA	CG11924-RA	-	chr2L:4877288-4883113	wt	CG9879	OK	2.40736	0.649671	-1.88967	-0.740067	0.44065	0.922179	no
CG13222-RA	CG13222-RA	-	chr2R:7152629-7154366	wt	CG9879	OK	6.64424	1.79468	-1.88838	-2.42911	0.00595	0.182691	no
CG15445-RB	CG15445-RB	-	chrX:20988185-20991362	wt	CG9879	NOTEST	1.3067	0.35321	-1.88733	0	1	1	no
CG8182-RA	CG8182-RA	-	chr2R:11399217-11403102	wt	CG9879	OK	5.52913	1.49552	-1.8864	-1.58727	0.05395	0.581337	no
CG15322-RA	CG15322-RA	-	chrX:20029028-20032405	wt	CG9879	NOTEST	0.200759	0.0543339	-1.88554	0	1	1	no
CG11660-RA	CG11660-RA	-	chr3L:11639328-11641761	wt	CG9879	NOTEST	0.980089	0.265318	-1.88519	0	1	1	no
CG5819-RA	CG5819-RA	-	chr2R:18180963-18184463	wt	CG9879	NOTEST	1.86865	0.506185	-1.88426	0	1	1	no
CG13207-RD	CG13207-RD	-	chr2R:7197951-7206180	wt	CG9879	NOTEST	0.0510641	0.0138595	-1.88143	0	1	1	no
CG5670-RF	CG5670-RF	-	chr3R:16774435-16801022	wt	CG9879	NOTEST	0.458971	0.124758	-1.87927	0	1	1	no
CG9813-RE	CG9813-RE	-	chr3R:9198351-9205494	wt	CG9879	NOTEST	0.0491418	0.0133732	-1.87761	0	1	1	no
CG31019-RA	CG31019-RA	-	chr3R:26418733-26427211	wt	CG9879	NOTEST	0.639924	0.174732	-1.87276	0	1	1	no
CG11352-RC	CG11352-RC	-	chr3L:22789076-22826488	wt	CG9879	OK	3.61203	0.9869	-1.87183	-1.19854	0.19825	0.844396	no
CG17572-RA	CG17572-RA	-	chr2L:19071191-19074146	wt	CG9879	NOTEST	1.64189	0.448772	-1.8713	0	1	1	no
CG31299-RC	CG31299-RC	-	chr3R:7026137-7034357	wt	CG9879	NOTEST	0.000130999	3.58182e-05	-1.8708	0	1	1	no
CG31605-RB	CG31605-RB	-	chr2L:8083421-8110561	wt	CG9879	OK	11.801	3.22893	-1.86978	-1.02787	0.20345	0.844396	no
CG34407-RE	CG34407-RE	-	chr2R:5455018-5472050	wt	CG9879	OK	15.1871	4.16787	-1.86547	-1.12252	0.2301	0.844396	no
CG16705-RA	CG16705-RA	-	chr3R:19511991-19513873	wt	CG9879	NOTEST	1.61889	0.444293	-1.86542	0	1	1	no
CG8177-RJ	CG8177-RJ	-	chr3L:9756651-9779365	wt	CG9879	NOTEST	0.957284	0.262771	-1.86514	0	1	1	no
CG31665-RB	CG31665-RB	-	chr2L:1836629-1858551	wt	CG9879	NOTEST	0.282476	0.0777227	-1.86172	0	1	1	no
CG17715-RC	CG17715-RC	-	chr2L:22736957-22742972	wt	CG9879	OK	5.86461	1.61436	-1.86107	-1.08153	0.24805	0.844396	no
CG17759-RH	CG17759-RH	-	chr2R:8500245-8507806	wt	CG9879	NOTEST	1.39011	0.382729	-1.8608	0	1	1	no
CG12809-RA	CG12809-RA	-	chr3R:5896896-5899175	wt	CG9879	NOTEST	0.158762	0.0438092	-1.85756	0	1	1	no
CG9895-RA	CG9895-RA	-	chr2R:18899641-18901524	wt	CG9879	NOTEST	1.06971	0.29523	-1.85731	0	1	1	no
CG3358-RC	CG3358-RC	-	chr2R:2810875-2812186	wt	CG9879	OK	4.02422	1.11066	-1.85729	-0.987381	0.2164	0.844396	no
CG31140-RA	CG31140-RA	-	chr3R:19788905-19808972	wt	CG9879	NOTEST	1.64479	0.454344	-1.85605	0	1	1	no
CG6092-RB	CG6092-RB	-	chr3R:21879954-21882213	wt	CG9879	OK	2.2915	0.634031	-1.85367	-1.01115	0.24535	0.844396	no
CG1543-RB	CG1543-RB	-	chrX:7889729-7920567	wt	CG9879	NOTEST	2.06871	0.572517	-1.85334	0	1	1	no
CG17193-RA	CG17193-RA	-	chr3R:15862141-15881815	wt	CG9879	NOTEST	0.161767	0.0447946	-1.85253	0	1	1	no
CG2302-RB	CG2302-RB	-	chrX:8176829-8223711	wt	CG9879	NOTEST	0.823212	0.227954	-1.85252	0	1	1	no
CG7399-RA	CG7399-RA	-	chr3L:7753576-7756268	wt	CG9879	NOTEST	1.62163	0.451405	-1.84495	0	1	1	no
CG17018-RC	CG17018-RC	-	chr2L:22311930-22368776	wt	CG9879	NOTEST	0.00219612	0.000612213	-1.84285	0	1	1	no
CG14299-RB	CG14299-RB	-	chr3R:14576293-14584588	wt	CG9879	NOTEST	1.80353	0.502835	-1.84267	0	1	1	no
CG9113-RC	CG9113-RC	-	chrX:9002725-9011773	wt	CG9879	NOTEST	0.000197262	5.50521e-05	-1.84124	0	1	1	no
CG9990-RA	CG9990-RA	-	chr3R:24501076-24521661	wt	CG9879	OK	2.61788	0.73063	-1.84118	-1.12245	0.21805	0.844396	no
CG4302-RA	CG4302-RA	-	chr2R:17087991-17102473	wt	CG9879	NOTEST	1.85262	0.51778	-1.83916	0	1	1	no
CG14394-RD	CG14394-RD	-	chr3R:8520867-8529871	wt	CG9879	NOTEST	0.911924	0.254975	-1.83856	0	1	1	no
CG31973-RD	CG31973-RD	-	chr2L:25401-59242	wt	CG9879	NOTEST	1.32344	0.370066	-1.83843	0	1	1	no
CG7402-RA	CG7402-RA	-	chr3L:17880804-17884454	wt	CG9879	NOTEST	0.475522	0.133049	-1.83755	0	1	1	no
CG5059-RC	CG5059-RC	-	chr3L:20507695-20512532	wt	CG9879	NOTEST	0.717151	0.201129	-1.83416	0	1	1	no
CG32171-RE	CG32171-RE	-	chr3L:16858399-16915595	wt	CG9879	OK	5.62095	1.57716	-1.83348	-0.985853	0.2251	0.844396	no
CG11798-RC	CG11798-RC	-	chr2R:11002761-11032288	wt	CG9879	NOTEST	1.54272	0.433482	-1.83143	0	1	1	no
CG4495-RB	CG4495-RB	-	chr2L:7182235-7188068	wt	CG9879	NOTEST	1.29084	0.362817	-1.83099	0	1	1	no
CG14476-RE	CG14476-RE	-	chrX:21471626-21476294	wt	CG9879	NOTEST	1.23087	0.346099	-1.83043	0	1	1	no
CG10084-RB	CG10084-RB	-	chr2L:19493257-19497987	wt	CG9879	OK	6.72221	1.89052	-1.83015	-2.31563	0.00275	0.114637	no
CG31243-RG	CG31243-RG	-	chr3R:13757594-13841501	wt	CG9879	NOTEST	0.186909	0.0525673	-1.8301	0	1	1	no
CG11166-RG	CG11166-RG	-	chr2R:3285728-3295326	wt	CG9879	NOTEST	0.00115731	0.0003261	-1.82738	0	1	1	no
CG11198-RA	CG11198-RA	-	chr2R:3861619-3874729	wt	CG9879	NOTEST	0.670992	0.189218	-1.82625	0	1	1	no
CG9441-RC	CG9441-RC	-	chr2R:17062821-17070121	wt	CG9879	NOTEST	0.688218	0.194201	-1.82532	0	1	1	no
CG8740-RD	CG8740-RD	-	chr2R:4623323-4647095	wt	CG9879	NOTEST	1.16311	0.328208	-1.82531	0	1	1	no
CG2264-RD	CG2264-RD	-	chr2R:5940047-5954060	wt	CG9879	NOTEST	1.09658	0.30955	-1.82477	0	1	1	no
CG7449-RA	CG7449-RA	-	chr2R:10898902-10928901	wt	CG9879	NOTEST	1.26048	0.355918	-1.82436	0	1	1	no
CG7052-RA	CG7052-RA	-	chr2L:7693799-7701585	wt	CG9879	NOTEST	1.50832	0.426008	-1.82399	0	1	1	no
CG8069-RB	CG8069-RB	-	chr2R:5001767-5003542	wt	CG9879	NOTEST	1.53348	0.433268	-1.82347	0	1	1	no
CG3011-RB	CG3011-RB	-	chrX:5802157-5810826	wt	CG9879	NOTEST	1.13193	0.319835	-1.82339	0	1	1	no
CG33056-RC	CG33056-RC	-	chr3L:21187848-21201194	wt	CG9879	NOTEST	1.60529	0.453588	-1.82338	0	1	1	no
CG6449-RA	CG6449-RA	-	chr3L:10687456-10689974	wt	CG9879	NOTEST	0.486152	0.137371	-1.82334	0	1	1	no
CG14526-RA	CG14526-RA	-	chr3R:24696329-24748500	wt	CG9879	NOTEST	1.28397	0.363639	-1.82003	0	1	1	no
CG11775-RA	CG11775-RA	-	chr3R:4618780-4623623	wt	CG9879	OK	3.14627	0.893877	-1.81549	-1.41677	0.11105	0.755457	no
CG14887-RA	CG14887-RA	-	chr3R:12306920-12308143	wt	CG9879	NOTEST	1.0297	0.29258	-1.81532	0	1	1	no
CG8839-RC	CG8839-RC	-	chr2R:8227114-8232118	wt	CG9879	OK	2.45608	0.699203	-1.81257	-0.83742	0.2797	0.860882	no
CG6134-RI	CG6134-RI	-	chr3R:22890791-22895790	wt	CG9879	NOTEST	1.41882	0.403974	-1.81236	0	1	1	no
CG3838-RA	CG3838-RA	-	chr2L:9568891-9576768	wt	CG9879	OK	2.70282	0.770853	-1.80994	-0.864691	0.27855	0.860122	no
CG6901-RA	CG6901-RA	-	chr3R:12149184-12150775	wt	CG9879	NOTEST	0.768556	0.219741	-1.80635	0	1	1	no
CG33098-RC	CG33098-RC	-	chr3R:8211970-8228627	wt	CG9879	OK	5.07217	1.4509	-1.80566	-0.772216	0.25715	0.847423	no
CG8363-RA	CG8363-RA	-	chr3L:19838396-19854025	wt	CG9879	NOTEST	0.840875	0.240807	-1.80401	0	1	1	no
CG10895-RC	CG10895-RC	-	chr2L:20061476-20065675	wt	CG9879	NOTEST	1.94832	0.558188	-1.8034	0	1	1	no
CG42246-RA	CG42246-RA	-	chrX:7305299-7305939	wt	CG9879	OK	4.56322	1.30783	-1.80288	-1.14964	0.1495	0.813722	no
CG7052-RB	CG7052-RB	-	chr2L:7693799-7701585	wt	CG9879	OK	8.04789	2.30796	-1.80199	-2.51914	0.00105	0.0587897	no
CG6145-RA	CG6145-RA	-	chr2R:9424892-9440666	wt	CG9879	OK	4.46531	1.284	-1.79811	-1.38968	0.0893	0.696235	no
CG12065-RD	CG12065-RD	-	chrX:8468368-8482560	wt	CG9879	NOTEST	0.960623	0.276307	-1.7977	0	1	1	no
CG3502-RB	CG3502-RB	-	chr2R:19230927-19235300	wt	CG9879	NOTEST	0.831061	0.239197	-1.79675	0	1	1	no
CG7824-RB	CG7824-RB	-	chr3R:25683478-25684641	wt	CG9879	NOTEST	1.33812	0.385169	-1.79664	0	1	1	no
CG7431-RA	CG7431-RA	-	chr3R:13577503-13583283	wt	CG9879	OK	3.91466	1.12685	-1.79659	-2.47246	0.0055	0.174989	no
CG14902-RA	CG14902-RA	-	chr3R:12324779-12327394	wt	CG9879	NOTEST	1.07493	0.310265	-1.79266	0	1	1	no
CG3059-RA	CG3059-RA	-	chr2L:2879123-2885850	wt	CG9879	OK	5.93979	1.71597	-1.79139	-1.69033	0.02945	0.438563	no
CG3569-RA	CG3569-RA	-	chr2R:19351815-19379520	wt	CG9879	NOTEST	0.320814	0.0927051	-1.79102	0	1	1	no
CG14669-RA	CG14669-RA	-	chr3R:1240274-1283322	wt	CG9879	NOTEST	1.91014	0.553339	-1.78744	0	1	1	no
CG1912-RA	CG1912-RA	-	chr3R:25508223-25512504	wt	CG9879	NOTEST	0.114397	0.0331491	-1.787	0	1	1	no
CG9347-RA	CG9347-RA	-	chr3R:9519774-9531180	wt	CG9879	NOTEST	0.399257	0.115742	-1.78641	0	1	1	no
CG18734-RD	CG18734-RD	-	chrX:16267120-16275816	wt	CG9879	OK	2.96828	0.860603	-1.78621	-1.73611	0.0855	0.681417	no
CG31847-RA	CG31847-RA	-	chr2L:13496084-13500424	wt	CG9879	NOTEST	2.21153	0.641835	-1.78477	0	1	1	no
CG18389-RB	CG18389-RB	-	chr3R:17786485-17837910	wt	CG9879	NOTEST	1.66381	0.484062	-1.78123	0	1	1	no
CG15553-RC	CG15553-RC	-	chr3R:26924579-26926891	wt	CG9879	NOTEST	0.769765	0.224154	-1.77993	0	1	1	no
CG31094-RD	CG31094-RD	-	chr3R:21567069-21586044	wt	CG9879	NOTEST	0.906079	0.263929	-1.77949	0	1	1	no
CG5863-RA	CG5863-RA	-	chr3R:13236896-13238084	wt	CG9879	OK	4.12989	1.20361	-1.77874	-1.75368	0.0411	0.515049	no
CG3399-RD	CG3399-RD	-	chr2L:3872657-3902860	wt	CG9879	NOTEST	0.413318	0.120479	-1.77847	0	1	1	no
CG7584-RA	CG7584-RA	-	chr3R:25508223-25512504	wt	CG9879	OK	33.8729	9.88169	-1.7773	-2.70879	0.00125	0.0670305	no
CG1975-RA	CG1975-RA	-	chr2R:5179361-5189717	wt	CG9879	NOTEST	0.580041	0.16933	-1.77632	0	1	1	no
CG11486-RO	CG11486-RO	-	chr3L:3071127-3088493	wt	CG9879	NOTEST	0.756898	0.221031	-1.77585	0	1	1	no
CG9239-RB	CG9239-RB	-	chr2L:13502655-13549323	wt	CG9879	NOTEST	0.0134497	0.00393481	-1.77321	0	1	1	no
CG31436-RA	CG31436-RA	-	chr3R:21129898-21131374	wt	CG9879	NOTEST	0.934768	0.273483	-1.77316	0	1	1	no
CG34005-RB	CG34005-RB	-	chr2R:13935616-13937230	wt	CG9879	NOTEST	0.913477	0.267714	-1.77067	0	1	1	no
CG18372-RA	CG18372-RA	-	chr2R:10636727-10637580	wt	CG9879	NOTEST	0.71517	0.209627	-1.77046	0	1	1	no
CG31973-RE	CG31973-RE	-	chr2L:25401-59242	wt	CG9879	NOTEST	1.21047	0.354852	-1.77028	0	1	1	no
CG4945-RA	CG4945-RA	-	chr2R:12453551-12458742	wt	CG9879	NOTEST	0.629354	0.184821	-1.76774	0	1	1	no
CG14608-RB	CG14608-RB	-	chr3R:3057373-3066409	wt	CG9879	NOTEST	1.49635	0.439439	-1.76772	0	1	1	no
CG17228-RE	CG17228-RE	-	chr3R:7197708-7219326	wt	CG9879	NOTEST	1.72106	0.505935	-1.76628	0	1	1	no
CG5695-RA	CG5695-RA	-	chr3R:20078573-20096953	wt	CG9879	OK	5.21741	1.53592	-1.76423	-0.663698	0.4843	0.933616	no
CG4105-RA	CG4105-RA	-	chr2L:9748011-9750020	wt	CG9879	NOTEST	0.285264	0.0840091	-1.76368	0	1	1	no
CG42285-RA	CG42285-RA	-	chr3R:4193339-4195642	wt	CG9879	NOTEST	0.963595	0.283817	-1.76347	0	1	1	no
CG5462-RH	CG5462-RH	-	chr3R:22362067-22421912	wt	CG9879	OK	3.06674	0.90512	-1.76053	-1.16394	0.22415	0.844396	no
CG17248-RA	CG17248-RA	-	chr3L:1631680-1637767	wt	CG9879	OK	5.99423	1.77062	-1.75932	-1.70467	0.04975	0.559847	no
CG33516-RA	CG33516-RA	-	chr2L:2061792-2109836	wt	CG9879	OK	4.49129	1.32694	-1.75902	-1.46607	0.0439	0.527354	no
CG3907-RB	CG3907-RB	-	chr2R:19907420-19909779	wt	CG9879	NOTEST	0.0153405	0.0045359	-1.75788	0	1	1	no
CG5819-RB	CG5819-RB	-	chr2R:18180963-18184463	wt	CG9879	NOTEST	0.000434302	0.000128549	-1.75638	0	1	1	no
CG33095-RA	CG33095-RA	-	chr3R:20923363-20927870	wt	CG9879	OK	6.33384	1.87787	-1.75398	-0.819693	0.27165	0.855393	no
CG30460-RF	CG30460-RF	-	chr2R:12950281-12968762	wt	CG9879	NOTEST	0.361136	0.107428	-1.74917	0	1	1	no
CG6513-RB	CG6513-RB	-	chr3L:14022678-14027745	wt	CG9879	OK	3.41193	1.01587	-1.74788	-0.417758	0.5649	0.955538	no
CG12526-RA	CG12526-RA	-	chr3L:9523020-9524436	wt	CG9879	NOTEST	1.11475	0.332051	-1.74725	0	1	1	no
CG9695-RB	CG9695-RB	-	chr3L:16706241-16717089	wt	CG9879	NOTEST	0.779563	0.232328	-1.7465	0	1	1	no
CG32025-RA	CG32025-RA	-	chr3L:8747242-8758587	wt	CG9879	NOTEST	0.484781	0.144543	-1.74584	0	1	1	no
CG5379-RA	CG5379-RA	-	chr3R:18207061-18214194	wt	CG9879	OK	2.53774	0.758629	-1.74208	-0.161671	0.3861	0.907434	no
CG10851-RB	CG10851-RB	-	chr3R:9487021-9492617	wt	CG9879	OK	6.05541	1.81948	-1.7347	-1.01344	0.26345	0.851502	no
CG42351-RC	CG42351-RC	-	chr2R:14642499-14648577	wt	CG9879	OK	2.90699	0.873741	-1.73425	-1.27673	0.13745	0.793307	no
CG15218-RA	CG15218-RA	-	chr2L:22128254-22130142	wt	CG9879	OK	19.2448	5.79789	-1.73087	-2.40827	0.0116	0.26341	no
CG13830-RB	CG13830-RB	-	chr3R:18896370-18938437	wt	CG9879	NOTEST	1.08291	0.326469	-1.7299	0	1	1	no
CG32594-RB	CG32594-RB	-	chrX:14904715-14957440	wt	CG9879	NOTEST	1.03792	0.313123	-1.7289	0	1	1	no
CG11857-RB	CG11857-RB	-	chr3R:21084618-21086492	wt	CG9879	OK	8.80387	2.65801	-1.72779	-0.779853	0.4464	0.924358	no
CG14360-RA	CG14360-RA	-	chr3R:9935166-9936545	wt	CG9879	NOTEST	2.09821	0.63403	-1.72653	0	1	1	no
CG4199-RG	CG4199-RG	-	chrX:1960463-1969933	wt	CG9879	NOTEST	0.0023542	0.000712228	-1.72483	0	1	1	no
CG11594-RC	CG11594-RC	-	chr3L:4021438-4026009	wt	CG9879	OK	9.06262	2.74496	-1.72314	-1.50697	0.08385	0.675594	no
CG12223-RF	CG12223-RF	-	chrX:16227644-16232927	wt	CG9879	OK	6.89284	2.08996	-1.72163	-1.69329	0.0765	0.65299	no
CG31337-RA	CG31337-RA	-	chr3R:9369693-9371106	wt	CG9879	OK	9.3882	2.84704	-1.72139	-1.80259	0.03305	0.462884	no
CG14762-RA	CG14762-RA	-	chr2R:3896615-3901259	wt	CG9879	NOTEST	0.434095	0.131752	-1.72019	0	1	1	no
CG2674-RJ	CG2674-RJ	-	chr2L:106902-114433	wt	CG9879	NOTEST	1.87834	0.570716	-1.71862	0	1	1	no
CG4122-RG	CG4122-RG	-	chrX:390503-403113	wt	CG9879	OK	4.43352	1.34936	-1.71618	-1.84414	0.013	0.280162	no
CG13924-RB	CG13924-RB	-	chr3L:1870118-1871564	wt	CG9879	NOTEST	0.192595	0.0586829	-1.71455	0	1	1	no
CG5583-RA	CG5583-RA	-	chr3R:23562261-23572797	wt	CG9879	NOTEST	0.275314	0.0839948	-1.71271	0	1	1	no
CG15102-RB	CG15102-RB	-	chr2R:14743262-14745443	wt	CG9879	NOTEST	1.25405	0.383806	-1.70815	0	1	1	no
CG6915-RA	CG6915-RA	-	chr3L:8466106-8474162	wt	CG9879	NOTEST	0.452127	0.13848	-1.70705	0	1	1	no
CG7734-RA	CG7734-RA	-	chr2R:7061324-7106718	wt	CG9879	OK	8.29968	2.54345	-1.70627	-1.57308	0.08585	0.682544	no
CG33203-RB	CG33203-RB	-	chr3R:24696329-24748500	wt	CG9879	NOTEST	0.0906388	0.0277882	-1.70566	0	1	1	no
CG3168-RB	CG3168-RB	-	chrX:6614507-6634019	wt	CG9879	NOTEST	1.64707	0.505051	-1.7054	0	1	1	no
CG1130-RA	CG1130-RA	-	chr3L:3983915-3988589	wt	CG9879	NOTEST	1.4105	0.432854	-1.70426	0	1	1	no
CG16758-RB	CG16758-RB	-	chr3L:2466902-2503584	wt	CG9879	OK	16.1255	4.96121	-1.70058	-0.834241	0.38695	0.907434	no
CG34349-RB	CG34349-RB	-	chr3R:20882811-20889991	wt	CG9879	NOTEST	0.000103399	3.18272e-05	-1.6999	0	1	1	no
CG13708-RA	CG13708-RA	-	chr3L:4829091-4833074	wt	CG9879	NOTEST	0.610758	0.188072	-1.69931	0	1	1	no
CG7355-RA	CG7355-RA	-	chr3L:15643060-15643641	wt	CG9879	OK	22.5328	6.94611	-1.69775	-1.72214	0.03615	0.481803	no
CG4539-RA	CG4539-RA	-	chr2L:9895288-9896106	wt	CG9879	OK	12.7801	3.93987	-1.69768	-2.13633	0.01405	0.29123	no
CG14723-RC	CG14723-RC	-	chr3R:7612897-7622157	wt	CG9879	OK	3.01966	0.930959	-1.6976	-0.715511	0.3865	0.907434	no
CG15884-RA	CG15884-RA	-	chr3R:22915416-22916845	wt	CG9879	OK	6.65584	2.05265	-1.69713	-2.06773	0.016	0.312932	no
CG8151-RA	CG8151-RA	-	chr2R:10250555-10252978	wt	CG9879	OK	2.66796	0.82318	-1.69646	-0.894402	0.28455	0.861252	no
CG7526-RB	CG7526-RB	-	chr3L:7555710-7562594	wt	CG9879	NOTEST	0.830446	0.25656	-1.69459	0	1	1	no
CG4684-RA	CG4684-RA	-	chr3L:9131776-9134677	wt	CG9879	NOTEST	0.24523	0.0757719	-1.6944	0	1	1	no
CG9498-RA	CG9498-RA	-	chr2L:6349392-6351028	wt	CG9879	NOTEST	2.23274	0.69072	-1.69264	0	1	1	no
CG32704-RA	CG32704-RA	-	chrX:9126758-9130618	wt	CG9879	NOTEST	0.111071	0.0343666	-1.69241	0	1	1	no
CG11940-RB	CG11940-RB	-	chrX:19727371-19746084	wt	CG9879	NOTEST	0.493989	0.1531	-1.69	0	1	1	no
CG16987-RB	CG16987-RB	-	chr2L:2805517-2812147	wt	CG9879	NOTEST	0.385459	0.119496	-1.68962	0	1	1	no
CG12061-RB	CG12061-RB	-	chrXHet:14883-26444	wt	CG9879	OK	8.61925	2.67426	-1.68842	-0.81842	0.26135	0.850713	no
CG2054-RA	CG2054-RA	-	chr3L:1752545-1755663	wt	CG9879	NOTEST	0.845709	0.262452	-1.68811	0	1	1	no
CG31550-RC	CG31550-RC	-	chr3R:1311253-1315211	wt	CG9879	OK	2.91792	0.908377	-1.68358	-0.836557	0.25075	0.844777	no
CG15188-RA	CG15188-RA	-	chr3R:2165818-2167152	wt	CG9879	NOTEST	1.29218	0.40291	-1.68127	0	1	1	no
CG1804-RA	CG1804-RA	-	chr3R:27484639-27487331	wt	CG9879	NOTEST	0.500116	0.156146	-1.67937	0	1	1	no
CG9045-RB	CG9045-RB	-	chrX:15748864-15751854	wt	CG9879	NOTEST	1.26563	0.395171	-1.67931	0	1	1	no
CG31137-RE	CG31137-RE	-	chr3R:20023309-20055751	wt	CG9879	OK	13.4997	4.21568	-1.67908	-0.67864	0.32385	0.880959	no
CG3292-RA	CG3292-RA	-	chr2R:18091198-18093081	wt	CG9879	NOTEST	0.175469	0.0548136	-1.67861	0	1	1	no
CG2674-RD	CG2674-RD	-	chr2L:106902-114433	wt	CG9879	NOTEST	2.13452	0.667664	-1.67672	0	1	1	no
CG5174-RK	CG5174-RK	-	chr2R:14308914-14313738	wt	CG9879	NOTEST	2.13589	0.668352	-1.67616	0	1	1	no
CG32505-RE	CG32505-RE	-	chrX:20292113-20297439	wt	CG9879	NOTEST	1.64646	0.516071	-1.67373	0	1	1	no
CG4482-RA	CG4482-RA	-	chr2L:14975746-14997556	wt	CG9879	OK	3.76434	1.18213	-1.67101	-1.56587	0.0532	0.579212	no
CG4725-RA	CG4725-RA	-	chr3R:18576613-18619756	wt	CG9879	NOTEST	1.69157	0.531318	-1.67071	0	1	1	no
CG2666-RB	CG2666-RB	-	chr3R:1203815-1218587	wt	CG9879	NOTEST	1.78281	0.560202	-1.67014	0	1	1	no
CG3430-RA	CG3430-RA	-	chr2L:6957009-6960276	wt	CG9879	NOTEST	1.93302	0.607723	-1.66937	0	1	1	no
CG9884-RB	CG9884-RB	-	chr2L:2492954-2498846	wt	CG9879	OK	9.50411	2.99197	-1.66746	-0.843071	0.2259	0.844396	no
CG14047-RG	CG14047-RG	-	chrX:2262590-2269805	wt	CG9879	NOTEST	0.0736518	0.0231916	-1.66712	0	1	1	no
CG11556-RA	CG11556-RA	-	chrX:10643102-10651699	wt	CG9879	OK	3.28974	1.03594	-1.66704	-2.44528	0.00465	0.158072	no
CG18088-RA	CG18088-RA	-	chr2L:8967536-8970264	wt	CG9879	NOTEST	0.597659	0.188393	-1.66558	0	1	1	no
CG5423-RA	CG5423-RA	-	chr2L:1256825-1293835	wt	CG9879	NOTEST	1.30952	0.413207	-1.6641	0	1	1	no
CG33500-RA	CG33500-RA	-	chr3L:11501736-11502003	wt	CG9879	OK	8.19389	2.58644	-1.66358	-1.11058	0.3526	0.893389	no
CG14985-RB	CG14985-RB	-	chr3L:4003471-4006626	wt	CG9879	NOTEST	0.578275	0.182566	-1.66334	0	1	1	no
CG5397-RA	CG5397-RA	-	chr2L:1240037-1242205	wt	CG9879	OK	3.63303	1.147	-1.66331	-2.22555	0.00735	0.208835	no
CG32474-RB	CG32474-RB	-	chr3R:21902310-21924433	wt	CG9879	NOTEST	1.01082	0.319218	-1.66291	0	1	1	no
CG10491-RC	CG10491-RC	-	chr3L:5806437-5838764	wt	CG9879	NOTEST	0.379971	0.120089	-1.66178	0	1	1	no
CG7896-RA	CG7896-RA	-	chr3R:25809173-25816514	wt	CG9879	NOTEST	0.242016	0.0764966	-1.66164	0	1	1	no
CG2028-RC	CG2028-RC	-	chrX:12547815-12551354	wt	CG9879	OK	4.27182	1.35098	-1.66084	-0.851026	0.2868	0.861454	no
CG7892-RB	CG7892-RB	-	chr3L:7972148-8043450	wt	CG9879	OK	2.54764	0.806028	-1.66026	-0.651927	0.5836	0.96064	no
CG4975-RA	CG4975-RA	-	chr2R:13614442-13620494	wt	CG9879	OK	5.09835	1.61416	-1.65925	-0.754736	0.44915	0.92477	no
CG1909-RA	CG1909-RA	-	chr4:603736-609976	wt	CG9879	NOTEST	0.00184273	0.000584406	-1.6568	0	1	1	no
CG31009-RA	CG31009-RA	-	chr3R:25671325-25683191	wt	CG9879	NOTEST	0.508297	0.161669	-1.65263	0	1	1	no
CG3769-RA	CG3769-RA	-	chr2L:9435509-9436727	wt	CG9879	NOTEST	0.696882	0.221832	-1.65145	0	1	1	no
CG13795-RA	CG13795-RA	-	chr2L:7723309-7726298	wt	CG9879	NOTEST	0.306288	0.0978359	-1.64646	0	1	1	no
CG31664-RA	CG31664-RA	-	chr2L:1824403-1826055	wt	CG9879	NOTEST	1.8973	0.606973	-1.64424	0	1	1	no
CG5175-RA	CG5175-RA	-	chr3R:12905950-12910550	wt	CG9879	OK	10.6904	3.42532	-1.642	-1.84928	0.02045	0.362547	no
CG9205-RA	CG9205-RA	-	chr3L:995977-1036298	wt	CG9879	OK	2.58915	0.829739	-1.64175	-0.516873	0.39115	0.909297	no
CG14117-RA	CG14117-RA	-	chr3L:13001383-13004781	wt	CG9879	OK	16.0414	5.1477	-1.6398	-2.06698	0.0158	0.311688	no
CG9815-RB	CG9815-RB	-	chr2R:19309030-19313420	wt	CG9879	NOTEST	0.711082	0.22828	-1.63921	0	1	1	no
CG9657-RA	CG9657-RA	-	chrX:7312626-7315673	wt	CG9879	NOTEST	0.27559	0.0885027	-1.63873	0	1	1	no
CG14865-RA	CG14865-RA	-	chr3R:11103964-11104271	wt	CG9879	OK	24.7335	7.94313	-1.63868	-0.934564	0.16235	0.827471	no
CG15598-RA	CG15598-RA	-	chr3R:2141019-2153033	wt	CG9879	NOTEST	2.11027	0.677854	-1.63838	0	1	1	no
CG32808-RA	CG32808-RA	-	chrX:1360785-1364647	wt	CG9879	NOTEST	0.545909	0.175586	-1.63648	0	1	1	no
CG8256-RC	CG8256-RC	-	chr2R:11745255-11750251	wt	CG9879	NOTEST	8.42989e-05	2.71228e-05	-1.63601	0	1	1	no
CG8086-RE	CG8086-RE	-	chr2L:8244158-8257502	wt	CG9879	OK	2.70447	0.871252	-1.63419	-0.887021	0.23805	0.844396	no
CG42230-RH	CG42230-RH	-	chr3L:14405920-14506348	wt	CG9879	NOTEST	1.85418	0.59803	-1.63249	0	1	1	no
CG15010-RA	CG15010-RA	-	chr3L:4246325-4254309	wt	CG9879	OK	23.4443	7.56515	-1.6318	-1.26505	0.2062	0.844396	no
CG3775-RA	CG3775-RA	-	chrX:12685496-12725669	wt	CG9879	OK	2.73966	0.88502	-1.63021	-1.36524	0.08295	0.673314	no
CG34132-RA	CG34132-RA	-	chr2L:7883467-7887489	wt	CG9879	NOTEST	4.46284	1.44352	-1.62837	0	1	1	no
CG12753-RB	CG12753-RB	-	chr3R:12262601-12267382	wt	CG9879	OK	11.7267	3.79411	-1.62796	-2.80377	0.0012	0.0655809	no
CG1034-RA	CG1034-RA	-	chr3R:2578585-2585199	wt	CG9879	NOTEST	0.0868719	0.0281104	-1.62779	0	1	1	no
CG13524-RA	CG13524-RA	-	chr2R:18593449-18594165	wt	CG9879	OK	6.45659	2.09141	-1.6263	-1.40893	0.0826	0.671906	no
CG6438-RA	CG6438-RA	-	chr3R:22523417-22539881	wt	CG9879	NOTEST	1.09244	0.353926	-1.62604	0	1	1	no
CG11791-RC	CG11791-RC	-	chr3R:20875513-20878799	wt	CG9879	NOTEST	1.95762	0.634238	-1.62601	0	1	1	no
CG34442-RA	CG34442-RA	-	chr2R:10254336-10255379	wt	CG9879	NOTEST	0.80586	0.261337	-1.62462	0	1	1	no
CG2958-RA	CG2958-RA	-	chr2L:4188122-4189285	wt	CG9879	NOTEST	1.8974	0.616725	-1.62132	0	1	1	no
CG5288-RA	CG5288-RA	-	chr3L:8976241-8979189	wt	CG9879	OK	7.07601	2.30456	-1.61844	-1.33109	0.1085	0.748492	no
CG3164-RC	CG3164-RC	-	chr2L:122614-130791	wt	CG9879	OK	5.24078	1.70709	-1.61824	-0.907427	0.2574	0.847922	no
CG1299-RA	CG1299-RA	-	chr3L:4148696-4152477	wt	CG9879	NOTEST	1.94352	0.633518	-1.61721	0	1	1	no
CG7608-RA	CG7608-RA	-	chr3L:15644571-15645351	wt	CG9879	NOTEST	0.886754	0.289065	-1.61714	0	1	1	no
CG32242-RA	CG32242-RA	-	chr3L:4501975-4504169	wt	CG9879	NOTEST	0.187012	0.0610903	-1.61411	0	1	1	no
CG32694-RC	CG32694-RC	-	chrX:9883727-9900918	wt	CG9879	NOTEST	0.000667085	0.000218009	-1.61348	0	1	1	no
CG31524-RA	CG31524-RA	-	chr3R:26338043-26340077	wt	CG9879	NOTEST	0.0317386	0.0103731	-1.61339	0	1	1	no
CG33013-RC	CG33013-RC	-	chr2R:8250876-8253889	wt	CG9879	NOTEST	1.31559	0.430167	-1.61274	0	1	1	no
CG10846-RB	CG10846-RB	-	chr2L:15004020-15007404	wt	CG9879	NOTEST	1.85751	0.607619	-1.61213	0	1	1	no
CG16772-RA	CG16772-RA	-	chr2L:19962677-19963844	wt	CG9879	OK	11.5221	3.77477	-1.60994	-2.51303	0.00445	0.154024	no
CG31846-RA	CG31846-RA	-	chr2L:13461780-13485098	wt	CG9879	NOTEST	0.506331	0.165892	-1.60984	0	1	1	no
CG11138-RD	CG11138-RD	-	chrX:12465242-12477215	wt	CG9879	NOTEST	0.0529449	0.0173539	-1.60923	0	1	1	no
CG12960-RB	CG12960-RB	-	chr2R:11387136-11388936	wt	CG9879	NOTEST	0.536103	0.17573	-1.60915	0	1	1	no
CG11206-RA	CG11206-RA	-	chr2R:18220630-18260610	wt	CG9879	OK	6.44418	2.11577	-1.60681	-1.78456	0.04005	0.508279	no
CG15629-RA	CG15629-RA	-	chr2L:4813024-4818210	wt	CG9879	NOTEST	1.38739	0.455553	-1.60669	0	1	1	no
CG14118-RA	CG14118-RA	-	chr3L:12885812-12887596	wt	CG9879	NOTEST	1.09719	0.360406	-1.60611	0	1	1	no
CG32447-RA	CG32447-RA	-	chr3L:21685901-21699447	wt	CG9879	NOTEST	0.00026346	8.66194e-05	-1.60482	0	1	1	no
CG6772-RA	CG6772-RA	-	chr2L:7647034-7691057	wt	CG9879	NOTEST	0.0090385	0.00297238	-1.60447	0	1	1	no
CG4181-RA	CG4181-RA	-	chr3R:8197719-8198367	wt	CG9879	NOTEST	0.621949	0.204587	-1.60408	0	1	1	no
CG31077-RA	CG31077-RA	-	chr3R:22825495-22828507	wt	CG9879	NOTEST	0.283053	0.0933022	-1.60109	0	1	1	no
CG6244-RA	CG6244-RA	-	chr3L:15801517-15801819	wt	CG9879	OK	29.3804	9.69044	-1.60022	-2.02086	0.1666	0.832781	no
CG5568-RA	CG5568-RA	-	chr3L:5864601-5866619	wt	CG9879	NOTEST	0.234216	0.077251	-1.60021	0	1	1	no
CG6938-RB	CG6938-RB	-	chr3L:11979073-11983444	wt	CG9879	NOTEST	0.195781	0.0646386	-1.59877	0	1	1	no
CG4580-RA	CG4580-RA	-	chr2L:16488202-16490115	wt	CG9879	NOTEST	0.273284	0.0902565	-1.5983	0	1	1	no
CG9765-RF	CG9765-RF	-	chr3R:560131-574777	wt	CG9879	NOTEST	0.726404	0.239945	-1.59807	0	1	1	no
CG32377-RA	CG32377-RA	-	chr3L:7643682-7752224	wt	CG9879	NOTEST	1.38433	0.457416	-1.59761	0	1	1	no
CG5225-RA	CG5225-RA	-	chr3R:12854427-12856386	wt	CG9879	OK	2.90942	0.96139	-1.59754	-2.0201	0.0146	0.296728	no
CG10494-RA	CG10494-RA	-	chr2R:17389590-17406611	wt	CG9879	OK	2.76278	0.913277	-1.597	-0.739731	0.3473	0.891367	no
CG7546-RD	CG7546-RD	-	chr3L:7504110-7510416	wt	CG9879	OK	2.71883	0.899767	-1.59537	-0.710229	0.4628	0.927493	no
CG11144-RA	CG11144-RA	-	chr4:957467-967451	wt	CG9879	NOTEST	0.157819	0.0522685	-1.59426	0	1	1	no
CG8193-RA	CG8193-RA	-	chr2R:4929764-4932213	wt	CG9879	OK	2.9116	0.965684	-1.59219	-2.14807	0.0145	0.295748	no
CG34045-RA	CG34045-RA	-	chr2R:15220212-15222693	wt	CG9879	NOTEST	1.88745	0.627042	-1.58981	0	1	1	no
CG10622-RB	CG10622-RB	-	chr3L:5554798-5558203	wt	CG9879	OK	6.65259	2.21221	-1.58842	-0.645439	0.43535	0.9201	no
CG8380-RA	CG8380-RA	-	chr2R:12446061-12452763	wt	CG9879	NOTEST	0.496872	0.165276	-1.58799	0	1	1	no
CG14879-RB	CG14879-RB	-	chr3R:12171851-12174946	wt	CG9879	NOTEST	0.662843	0.220582	-1.58736	0	1	1	no
CG8789-RC	CG8789-RC	-	chr3L:19617504-19628696	wt	CG9879	NOTEST	0.00535915	0.00178346	-1.58733	0	1	1	no
CG2049-RB	CG2049-RB	-	chr2R:5141004-5172602	wt	CG9879	OK	3.49607	1.16399	-1.58665	-1.71858	0.042	0.51806	no
CG14031-RA	CG14031-RA	-	chr2L:5218259-5271353	wt	CG9879	OK	5.23334	1.74363	-1.58564	-0.998256	0.1649	0.830099	no
CG3327-RB	CG3327-RB	-	chr2L:3334870-3355000	wt	CG9879	NOTEST	0.277122	0.0923522	-1.5853	0	1	1	no
CG30377-RA	CG30377-RA	-	chr2R:3788457-3802515	wt	CG9879	NOTEST	1.2853	0.428508	-1.58471	0	1	1	no
CG32885-RC	CG32885-RC	-	chr2R:18217230-18220320	wt	CG9879	NOTEST	0.847804	0.28266	-1.58466	0	1	1	no
CG6741-RC	CG6741-RC	-	chr2R:18024493-18062243	wt	CG9879	OK	8.44853	2.81875	-1.58364	-2.29024	0.0048	0.160779	no
CG15267-RA	CG15267-RA	-	chr2L:15248884-15256304	wt	CG9879	NOTEST	0.685515	0.228972	-1.58202	0	1	1	no
CG18660-RB	CG18660-RB	-	chr2L:9717522-9746483	wt	CG9879	NOTEST	0.618918	0.20673	-1.582	0	1	1	no
CG42363-RA	CG42363-RA	-	chr2R:17551937-17554084	wt	CG9879	OK	12.3408	4.12669	-1.58038	-2.17327	0.00815	0.221641	no
CG17226-RA	CG17226-RA	-	chr2R:19351815-19379520	wt	CG9879	NOTEST	0.760163	0.254889	-1.57644	0	1	1	no
CG34148-RA	CG34148-RA	-	chr3R:17703657-17706418	wt	CG9879	OK	13.5599	4.54719	-1.5763	-0.300002	0.5717	0.956657	no
CG1500-RA	CG1500-RA	-	chrX:11886947-11897943	wt	CG9879	NOTEST	1.54533	0.519224	-1.57348	0	1	1	no
CG11263-RA	CG11263-RA	-	chr3L:12999923-13000981	wt	CG9879	OK	2.27626	0.765817	-1.5716	-1.19331	0.1288	0.781776	no
CG8457-RA	CG8457-RA	-	chr2R:8078186-8079758	wt	CG9879	NOTEST	1.03368	0.348227	-1.56968	0	1	1	no
CG4838-RA	CG4838-RA	-	chr2L:16000536-16041047	wt	CG9879	NOTEST	0.106359	0.0358707	-1.56806	0	1	1	no
CG9134-RC	CG9134-RC	-	chr3L:1256451-1274498	wt	CG9879	NOTEST	0.000357409	0.00012062	-1.5671	0	1	1	no
CG17579-RA	CG17579-RA	-	chr2R:8668048-8689515	wt	CG9879	NOTEST	0.195547	0.0660036	-1.5669	0	1	1	no
CG1838-RA	CG1838-RA	-	chr4:711889-716675	wt	CG9879	NOTEST	2.13701	0.721638	-1.56624	0	1	1	no
CG33955-RC	CG33955-RC	-	chr2L:2308757-2358181	wt	CG9879	NOTEST	0.563823	0.190432	-1.56596	0	1	1	no
CG5321-RB	CG5321-RB	-	chrX:14573612-14574964	wt	CG9879	NOTEST	0.615763	0.208017	-1.56568	0	1	1	no
CG34136-RA	CG34136-RA	-	chr2L:21094960-21102392	wt	CG9879	NOTEST	1.53581	0.519052	-1.56505	0	1	1	no
CG10308-RB	CG10308-RB	-	chr3L:3466413-3471338	wt	CG9879	OK	4.46131	1.50798	-1.56485	-0.798302	0.2968	0.869148	no
CG31043-RB	CG31043-RB	-	chr3R:14809746-14848160	wt	CG9879	NOTEST	1.99164	0.674525	-1.56201	0	1	1	no
CG32971-RB	CG32971-RB	-	chr2L:14263521-14328265	wt	CG9879	OK	38.2223	12.9613	-1.5602	-1.5303	0.08055	0.66477	no
CG16954-RA	CG16954-RA	-	chr2L:13447537-13449497	wt	CG9879	OK	3.80771	1.2924	-1.55887	-0.597467	0.57805	0.958254	no
CG4966-RA	CG4966-RA	-	chr2R:13571101-13582856	wt	CG9879	NOTEST	1.34768	0.457601	-1.55832	0	1	1	no
CG2204-RH	CG2204-RH	-	chr2R:6325465-6351297	wt	CG9879	NOTEST	0.692293	0.235383	-1.55637	0	1	1	no
CG17800-RC	CG17800-RC	-	chr2R:3207058-3269374	wt	CG9879	NOTEST	0.44837	0.152537	-1.55553	0	1	1	no
CG42255-RA	CG42255-RA	-	chr3L:11795184-11807855	wt	CG9879	NOTEST	1.56033	0.531314	-1.55421	0	1	1	no
CG10264-RA	CG10264-RA	-	chr3R:11869338-11870439	wt	CG9879	NOTEST	1.32473	0.45122	-1.5538	0	1	1	no
CG42252-RC	CG42252-RC	-	chrX:15842399-15866467	wt	CG9879	NOTEST	0.0681501	0.0232148	-1.55367	0	1	1	no
CG9527-RB	CG9527-RB	-	chr2L:6445069-6448016	wt	CG9879	OK	2.74809	0.936183	-1.55357	-0.52927	0.22405	0.844396	no
CG12931-RA	CG12931-RA	-	chr2R:5447102-5448573	wt	CG9879	OK	3.59874	1.2265	-1.55294	-1.45089	0.06925	0.632127	no
CG5310-RA	CG5310-RA	-	chrX:14477725-14478690	wt	CG9879	NOTEST	1.73885	0.592932	-1.5522	0	1	1	no
CG4829-RA	CG4829-RA	-	chrX:16705732-16720529	wt	CG9879	OK	2.57026	0.878009	-1.54961	-0.90646	0.2525	0.845546	no
CG7524-RC	CG7524-RC	-	chr3L:4594513-4626196	wt	CG9879	NOTEST	0.733248	0.250491	-1.54954	0	1	1	no
CG6264-RA	CG6264-RA	-	chr3R:5987185-5996207	wt	CG9879	NOTEST	1.61347	0.551407	-1.54898	0	1	1	no
CG11202-RA	CG11202-RA	-	chrX:8342265-8348327	wt	CG9879	NOTEST	0.289843	0.0991081	-1.5482	0	1	1	no
CG18125-RA	CG18125-RA	-	chr2L:14345934-14346654	wt	CG9879	NOTEST	1.48513	0.507897	-1.54799	0	1	1	no
CG7252-RA	CG7252-RA	-	chr3L:11940785-11942349	wt	CG9879	NOTEST	0.198185	0.0678568	-1.54628	0	1	1	no
CG34389-RC	CG34389-RC	-	chr3R:10217401-10307410	wt	CG9879	NOTEST	1.92974	0.661931	-1.54366	0	1	1	no
CG33678-RA	CG33678-RA	-	chr2L:15061655-15074311	wt	CG9879	NOTEST	0.575877	0.197544	-1.54359	0	1	1	no
CG4211-RC	CG4211-RC	-	chrX:16255565-16265580	wt	CG9879	NOTEST	1.89758	0.651175	-1.54304	0	1	1	no
CG15249-RB	CG15249-RB	-	chrX:9782322-9783193	wt	CG9879	NOTEST	1.46819	0.504547	-1.54098	0	1	1	no
CG31164-RA	CG31164-RA	-	chr3R:17939148-17940936	wt	CG9879	NOTEST	1.25587	0.432027	-1.53949	0	1	1	no
CG6919-RA	CG6919-RA	-	chr3R:18322938-18342971	wt	CG9879	NOTEST	0.184039	0.0634752	-1.53575	0	1	1	no
CG13282-RA	CG13282-RA	-	chr2L:16832192-16833900	wt	CG9879	OK	12.1484	4.1905	-1.53558	-2.68762	0.00135	0.0704096	no
CG10188-RB	CG10188-RB	-	chr2L:19502333-19508760	wt	CG9879	NOTEST	1.69936	0.586696	-1.53431	0	1	1	no
CG33725-RB	CG33725-RB	-	chr3L:12475708-12479456	wt	CG9879	NOTEST	1.57378	0.543354	-1.53427	0	1	1	no
CG6813-RA	CG6813-RA	-	chr3R:7451418-7452308	wt	CG9879	OK	4.24164	1.46483	-1.53389	-1.15774	0.132	0.785263	no
CG32296-RC	CG32296-RC	-	chr3L:2719684-2766480	wt	CG9879	NOTEST	1.9957	0.689602	-1.53306	0	1	1	no
CG33630-RA	CG33630-RA	-	chr3R:5888345-5889049	wt	CG9879	NOTEST	1.08379	0.375264	-1.53011	0	1	1	no
CG32054-RA	CG32054-RA	-	chr3L:10085866-10087838	wt	CG9879	NOTEST	0.282369	0.0978065	-1.52958	0	1	1	no
CG11166-RF	CG11166-RF	-	chr2R:3285728-3295326	wt	CG9879	OK	7.93348	2.75179	-1.52758	-0.935978	0.2183	0.844396	no
CG1640-RE	CG1640-RE	-	chrX:13264638-13274193	wt	CG9879	NOTEST	1.61143	0.560605	-1.52329	0	1	1	no
CG1407-RB	CG1407-RB	-	chr2R:5914345-5920393	wt	CG9879	OK	5.55008	1.93152	-1.52277	-0.80876	0.29595	0.868536	no
CG4016-RA	CG4016-RA	-	chr2R:9056004-9058043	wt	CG9879	OK	10.3249	3.5942	-1.52239	-0.875428	0.2224	0.844396	no
CG8694-RA	CG8694-RA	-	chr2R:4341136-4343291	wt	CG9879	NOTEST	1.16388	0.405208	-1.52221	0	1	1	no
CG15818-RA	CG15818-RA	-	chr2L:7410933-7412184	wt	CG9879	NOTEST	0.339287	0.118162	-1.52174	0	1	1	no
CG18497-RA	CG18497-RA	-	chr2L:159033-203251	wt	CG9879	NOTEST	1.4995	0.522897	-1.51989	0	1	1	no
CG4103-RA	CG4103-RA	-	chr2L:15008681-15009597	wt	CG9879	NOTEST	2.23233	0.778498	-1.51978	0	1	1	no
CG13517-RB	CG13517-RB	-	chr2R:18588948-18591952	wt	CG9879	NOTEST	0.300733	0.105073	-1.5171	0	1	1	no
CG3239-RB	CG3239-RB	-	chrX:5388072-5390082	wt	CG9879	NOTEST	0.241767	0.0844871	-1.51681	0	1	1	no
CG9792-RA	CG9792-RA	-	chr3R:9235263-9241006	wt	CG9879	NOTEST	0.584356	0.204368	-1.51568	0	1	1	no
CG14853-RA	CG14853-RA	-	chr3R:10435370-10444709	wt	CG9879	NOTEST	0.28042	0.0981396	-1.51468	0	1	1	no
CG18550-RA	CG18550-RA	-	chr3R:8811785-8818923	wt	CG9879	OK	2.75605	0.965253	-1.51362	-0.635759	0.56465	0.955538	no
CG14258-RA	CG14258-RA	-	chr3R:22918900-22919858	wt	CG9879	NOTEST	0.71887	0.251812	-1.51338	0	1	1	no
CG9496-RC	CG9496-RC	-	chr2L:8937389-8939746	wt	CG9879	NOTEST	1.75698	0.615681	-1.51284	0	1	1	no
CG3159-RB	CG3159-RB	-	chr2L:737211-744395	wt	CG9879	NOTEST	0.192611	0.0675743	-1.51115	0	1	1	no
CG1028-RK	CG1028-RK	-	chr3R:2721974-2824950	wt	CG9879	NOTEST	0.366721	0.128728	-1.51036	0	1	1	no
CG15753-RB	CG15753-RB	-	chrX:13414535-13417594	wt	CG9879	NOTEST	0.532799	0.187095	-1.50982	0	1	1	no
CG31012-RD	CG31012-RD	-	chr3R:26634348-26652542	wt	CG9879	OK	6.17474	2.17112	-1.50794	-1.76725	0.0244	0.390332	no
CG34281-RA	CG34281-RA	-	chr3R:13438622-13439013	wt	CG9879	OK	4.68162	1.64813	-1.50618	-0.984078	0.32615	0.881431	no
CG7930-RB	CG7930-RB	-	chr3L:17039263-17041490	wt	CG9879	NOTEST	0.499813	0.176071	-1.50523	0	1	1	no
CG9148-RC	CG9148-RC	-	chr3L:1298617-1300389	wt	CG9879	OK	14.0728	4.9575	-1.50522	-0.79881	0.31925	0.880959	no
CG13787-RA	CG13787-RA	-	chr2L:7452524-7454169	wt	CG9879	NOTEST	1.37243	0.484244	-1.50292	0	1	1	no
CG31219-RB	CG31219-RB	-	chr3R:15476739-15478155	wt	CG9879	NOTEST	0.000126578	4.46868e-05	-1.50211	0	1	1	no
CG12537-RE	CG12537-RE	-	chr3R:9793673-9857777	wt	CG9879	OK	5.8538	2.06728	-1.50164	-1.70428	0.0259	0.403038	no
CG17716-RA	CG17716-RA	-	chr2R:9510592-9636882	wt	CG9879	NOTEST	0.537001	0.189796	-1.50047	0	1	1	no
CG15803-RA	CG15803-RA	-	chr3R:14178555-14181249	wt	CG9879	NOTEST	0.460771	0.162891	-1.50014	0	1	1	no
CG6866-RB	CG6866-RB	-	chr2L:13382647-13385674	wt	CG9879	OK	7.61483	2.69222	-1.50002	-0.909361	0.26835	0.851888	no
CG42332-RA	CG42332-RA	-	chr2R:5333553-5365595	wt	CG9879	OK	7.16604	2.53766	-1.49768	-1.18455	0.1394	0.79691	no
CG12210-RD	CG12210-RD	-	chr2R:6135318-6142349	wt	CG9879	OK	4.39827	1.56012	-1.49528	-0.589866	0.44845	0.924417	no
CG17723-RD	CG17723-RD	-	chr3L:3303721-3313480	wt	CG9879	NOTEST	1.11251	0.394723	-1.49491	0	1	1	no
CG32498-RN	CG32498-RN	-	chrX:3070474-3233379	wt	CG9879	NOTEST	0.362816	0.128763	-1.49452	0	1	1	no
CG34403-RJ	CG34403-RJ	-	chr4:89955-129430	wt	CG9879	NOTEST	0.45158	0.160303	-1.49418	0	1	1	no
CG8923-RD	CG8923-RD	-	chrX:17030017-17037029	wt	CG9879	OK	3.13103	1.1126	-1.49271	-0.603129	0.398	0.911207	no
CG31708-RA	CG31708-RA	-	chr2L:9051623-9071162	wt	CG9879	OK	5.17053	1.83865	-1.49167	-2.19562	0.0102	0.244244	no
CG10392-RC	CG10392-RC	-	chr2R:1194755-1216986	wt	CG9879	NOTEST	0.000390009	0.000138691	-1.49163	0	1	1	no
CG14837-RC	CG14837-RC	-	chr3L:7548967-7552922	wt	CG9879	NOTEST	0.157037	0.0559448	-1.48903	0	1	1	no
CG10170-RA	CG10170-RA	-	chr3R:19358662-19360468	wt	CG9879	OK	2.8575	1.01963	-1.4867	-1.51658	0.0566	0.589859	no
CG4832-RD	CG4832-RD	-	chr2R:9326815-9337990	wt	CG9879	OK	31.6528	11.3001	-1.486	-2.26638	0.00585	0.18108	no
CG1561-RA	CG1561-RA	-	chrX:11474850-11479787	wt	CG9879	NOTEST	0.000179504	6.41641e-05	-1.48418	0	1	1	no
CG15628-RA	CG15628-RA	-	chr2L:4821775-4828552	wt	CG9879	NOTEST	0.884336	0.316212	-1.4837	0	1	1	no
CG1090-RB	CG1090-RB	-	chr3R:185509-192577	wt	CG9879	NOTEST	0.68857	0.24628	-1.48331	0	1	1	no
CG8322-RA	CG8322-RA	-	chr2R:11879914-11895160	wt	CG9879	OK	10.4366	3.73404	-1.48284	-0.958319	0.21535	0.844396	no
CG5725-RA	CG5725-RA	-	chr3L:20377530-20386648	wt	CG9879	NOTEST	1.88672	0.675325	-1.48223	0	1	1	no
CG15314-RA	CG15314-RA	-	chrX:9941962-9942538	wt	CG9879	NOTEST	1.58252	0.566829	-1.48124	0	1	1	no
CG18136-RA	CG18136-RA	-	chr3L:18994181-18996393	wt	CG9879	NOTEST	0.194911	0.0699306	-1.47882	0	1	1	no
CG4835-RA	CG4835-RA	-	chr3L:5472949-5476763	wt	CG9879	OK	3.11138	1.11679	-1.4782	-2.34837	0.0042	0.148983	no
CG33960-RB	CG33960-RB	-	chr2R:12274052-12318273	wt	CG9879	NOTEST	0.00604799	0.00217171	-1.47762	0	1	1	no
CG1488-RB	CG1488-RB	-	chrX:11923316-11925498	wt	CG9879	NOTEST	0.212895	0.0764698	-1.47718	0	1	1	no
CG42277-RD	CG42277-RD	-	chr3R:3099459-3135119	wt	CG9879	OK	30.12	10.8211	-1.47688	-2.82947	0.0009	0.0538209	no
CG10975-RB	CG10975-RB	-	chr3L:12728048-12734668	wt	CG9879	OK	9.96747	3.58133	-1.47673	-2.53122	0.00145	0.0739371	no
CG33222-RA	CG33222-RA	-	chrX:7792567-7793439	wt	CG9879	OK	7.37973	2.65232	-1.47631	-0.99959	0.19135	0.844396	no
CG10658-RA	CG10658-RA	-	chr2L:19966726-19967667	wt	CG9879	OK	4.38661	1.5766	-1.47629	-1.37136	0.06845	0.629498	no
CG18302-RA	CG18302-RA	-	chr2L:10534972-10536315	wt	CG9879	NOTEST	0.372283	0.133896	-1.47529	0	1	1	no
CG34416-RI	CG34416-RI	-	chr3L:7643682-7752224	wt	CG9879	OK	5.85067	2.10607	-1.47405	-1.69397	0.02575	0.402348	no
CG30128-RB	CG30128-RB	-	chr2R:15587677-15588573	wt	CG9879	NOTEST	0.703248	0.253265	-1.47338	0	1	1	no
CG2924-RA	CG2924-RA	-	chrX:2159432-2164789	wt	CG9879	OK	7.55949	2.72398	-1.47257	-0.945537	0.21735	0.844396	no
CG14298-RA	CG14298-RA	-	chr3R:14701429-14702928	wt	CG9879	NOTEST	0.837693	0.302584	-1.46909	0	1	1	no
CG7467-RB	CG7467-RB	-	chr3R:13513539-13544059	wt	CG9879	NOTEST	0.839983	0.303493	-1.4687	0	1	1	no
CG3332-RB	CG3332-RB	-	chr2L:3275793-3280533	wt	CG9879	NOTEST	0.265416	0.0960906	-1.46579	0	1	1	no
CG4136-RA	CG4136-RA	-	chrX:5488305-5506266	wt	CG9879	NOTEST	0.229603	0.0833021	-1.46272	0	1	1	no
CG32033-RA	CG32033-RA	-	chr3L:8935391-8947550	wt	CG9879	NOTEST	0.854514	0.310273	-1.46157	0	1	1	no
CG9795-RA	CG9795-RA	-	chr3R:145411-152096	wt	CG9879	NOTEST	0.000600694	0.000218295	-1.46035	0	1	1	no
CG7297-RA	CG7297-RA	-	chr3L:15676974-15680732	wt	CG9879	NOTEST	0.475661	0.172908	-1.45993	0	1	1	no
CG12906-RA	CG12906-RA	-	chr2R:6211163-6282677	wt	CG9879	OK	3.37349	1.22864	-1.45718	-0.183631	0.51515	0.945747	no
CG5883-RA	CG5883-RA	-	chr3L:11936747-11937946	wt	CG9879	NOTEST	0.361	0.131534	-1.45657	0	1	1	no
CG33196-RC	CG33196-RC	-	chr2L:4479470-4591963	wt	CG9879	NOTEST	1.13593	0.413935	-1.4564	0	1	1	no
CG1220-RC	CG1220-RC	-	chr3L:211635-223069	wt	CG9879	NOTEST	0.259544	0.0946117	-1.45589	0	1	1	no
CG33179-RB	CG33179-RB	-	chr2L:16973090-16993999	wt	CG9879	NOTEST	0.117747	0.0429453	-1.45512	0	1	1	no
CG13585-RA	CG13585-RA	-	chr2R:20419121-20446273	wt	CG9879	OK	4.30551	1.57142	-1.45412	-0.46604	0.44335	0.922179	no
CG5640-RC	CG5640-RC	-	chr2L:10272651-10278811	wt	CG9879	OK	7.98095	2.91332	-1.4539	-0.915697	0.23565	0.844396	no
CG7311-RB	CG7311-RB	-	chr2L:13676859-13717310	wt	CG9879	OK	18.5344	6.76587	-1.45386	-0.97431	0.1662	0.831396	no
CG11147-RB	CG11147-RB	-	chr2L:5724657-5759810	wt	CG9879	NOTEST	1.42689	0.521492	-1.45216	0	1	1	no
CG33261-RG	CG33261-RG	-	chr3L:14741028-14754821	wt	CG9879	OK	2.47885	0.906664	-1.45103	-0.471556	0.5755	0.95732	no
CG31687-RA	CG31687-RA	-	chr2L:20450268-20452538	wt	CG9879	NOTEST	0.419078	0.153347	-1.45042	0	1	1	no
CG32581-RA	CG32581-RA	-	chrX:15690935-15693189	wt	CG9879	OK	6.5372	2.39248	-1.45017	-1.37993	0.07555	0.651149	no
CG32984-RA	CG32984-RA	-	chr2L:8965133-8967028	wt	CG9879	NOTEST	0.934756	0.342253	-1.44953	0	1	1	no
CG18660-RA	CG18660-RA	-	chr2L:9717522-9746483	wt	CG9879	NOTEST	0.693847	0.25406	-1.44945	0	1	1	no
CG7219-RA	CG7219-RA	-	chr2L:8004650-8007132	wt	CG9879	OK	2.36216	0.865245	-1.44893	-1.5994	0.0461	0.541722	no
CG9913-RB	CG9913-RB	-	chr3R:9938344-9940949	wt	CG9879	NOTEST	1.68088	0.616175	-1.44781	0	1	1	no
CG15350-RA	CG15350-RA	-	chrX:8359790-8377918	wt	CG9879	OK	5.10736	1.87364	-1.44674	-1.60942	0.0418	0.516151	no
CG2331-RD	CG2331-RD	-	chr2R:5876665-5881072	wt	CG9879	NOTEST	1.2555	0.461018	-1.44536	0	1	1	no
CG11498-RA	CG11498-RA	-	chr3R:25977783-25982731	wt	CG9879	NOTEST	0.76668	0.281551	-1.44523	0	1	1	no
CG6169-RB	CG6169-RB	-	chr3L:15814086-15819519	wt	CG9879	NOTEST	0.680283	0.250025	-1.44406	0	1	1	no
CG6803-RB	CG6803-RB	-	chr3R:10996346-11005992	wt	CG9879	NOTEST	0.535023	0.196774	-1.44306	0	1	1	no
CG6671-RB	CG6671-RB	-	chr2R:9834046-9845594	wt	CG9879	OK	6.93981	2.55247	-1.443	-1.53211	0.065	0.617826	no
CG7563-RA	CG7563-RA	-	chr2R:15312577-15318068	wt	CG9879	OK	8.66165	3.18576	-1.443	-1.58789	0.0479	0.549376	no
CG16940-RC	CG16940-RC	-	chr3L:211635-223069	wt	CG9879	OK	4.92749	1.81326	-1.44227	-0.574011	0.50655	0.940783	no
CG1021-RF	CG1021-RF	-	chr3R:2214883-2231613	wt	CG9879	NOTEST	1.36537	0.502683	-1.44157	0	1	1	no
CG32582-RB	CG32582-RB	-	chrX:15729633-15730956	wt	CG9879	OK	13.7312	5.05597	-1.4414	-0.954337	0.21725	0.844396	no
CG4017-RA	CG4017-RA	-	chr2L:9767058-9768729	wt	CG9879	NOTEST	0.245243	0.0903419	-1.44075	0	1	1	no
CG13361-RA	CG13361-RA	-	chrX:646043-647686	wt	CG9879	NOTEST	0.214903	0.0792768	-1.43871	0	1	1	no
CG1841-RA	CG1841-RA	-	chrX:11614267-11617887	wt	CG9879	NOTEST	1.85051	0.682901	-1.43817	0	1	1	no
CG31072-RC	CG31072-RC	-	chr3R:22668183-22688843	wt	CG9879	OK	2.5184	0.929568	-1.43788	-1.12842	0.1655	0.830099	no
CG6883-RA	CG6883-RA	-	chr3L:366523-377316	wt	CG9879	NOTEST	0.00456787	0.00168692	-1.43713	0	1	1	no
CG4905-RE	CG4905-RE	-	chr2R:12439764-12445988	wt	CG9879	OK	3.47404	1.2836	-1.43642	-1.11146	0.12235	0.776969	no
CG1648-RB	CG1648-RB	-	chr2R:5698889-5707556	wt	CG9879	OK	8.73277	3.22756	-1.436	-1.27911	0.0905	0.69844	no
CG6910-RB	CG6910-RB	-	chr3L:12179057-12180933	wt	CG9879	OK	6.81721	2.52167	-1.4348	-1.94257	0.01725	0.326074	no
CG17048-RA	CG17048-RA	-	chr2R:9241313-9241838	wt	CG9879	OK	94.6765	35.0709	-1.43273	-2.56215	0.0025	0.108163	no
CG9294-RB	CG9294-RB	-	chr2R:17748355-17749469	wt	CG9879	NOTEST	1.63268	0.606895	-1.42772	0	1	1	no
CG8114-RC	CG8114-RC	-	chr3L:7889213-7905051	wt	CG9879	NOTEST	0.041514	0.0154325	-1.42762	0	1	1	no
CG15609-RH	CG15609-RH	-	chr2R:12895408-12903391	wt	CG9879	OK	4.2736	1.58883	-1.42749	-1.24103	0.1047	0.7382	no
CG33051-RA	CG33051-RA	-	chr3L:17419407-17420169	wt	CG9879	OK	3.03428	1.12836	-1.42713	-1.08094	0.1385	0.79501	no
CG15582-RA	CG15582-RA	-	chr3R:1933855-1936740	wt	CG9879	NOTEST	0.502348	0.186845	-1.42685	0	1	1	no
CG16713-RA	CG16713-RA	-	chr2L:3695027-3695406	wt	CG9879	OK	3.99878	1.48735	-1.42681	-0.82135	0.4519	0.926091	no
CG33232-RD	CG33232-RD	-	chr3L:2466902-2503584	wt	CG9879	OK	5.68883	2.11604	-1.42676	-0.639312	0.5812	0.959455	no
CG10664-RB	CG10664-RB	-	chr2L:19958711-19960065	wt	CG9879	OK	3.47798	1.29486	-1.42546	-0.657218	0.38645	0.907434	no
CG1322-RB	CG1322-RB	-	chr3R:26591647-26612899	wt	CG9879	NOTEST	0.706229	0.263035	-1.42488	0	1	1	no
CG34449-RB	CG34449-RB	-	chrX:9220690-9248599	wt	CG9879	NOTEST	0.00100914	0.000375967	-1.42444	0	1	1	no
CG18402-RC	CG18402-RC	-	chr3R:17398220-17445043	wt	CG9879	NOTEST	1.53471	0.572035	-1.42379	0	1	1	no
CG8068-RB	CG8068-RB	-	chr2R:5003630-5008321	wt	CG9879	NOTEST	0.0612838	0.0228546	-1.42302	0	1	1	no
CG17781-RB	CG17781-RB	-	chr3R:20199175-20210770	wt	CG9879	NOTEST	0.265795	0.0992624	-1.421	0	1	1	no
CG11641-RA	CG11641-RA	-	chr2R:4274874-4283803	wt	CG9879	OK	5.17734	1.93732	-1.41815	-1.43972	0.09475	0.711061	no
CG1856-RF	CG1856-RF	-	chr3R:27539605-27561114	wt	CG9879	OK	3.16392	1.18486	-1.417	-0.730177	0.3987	0.911207	no
CG4396-RB	CG4396-RB	-	chrX:12832567-12839836	wt	CG9879	NOTEST	0.156479	0.0587098	-1.41429	0	1	1	no
CG31869-RA	CG31869-RA	-	chr2L:10772026-10801085	wt	CG9879	OK	3.05153	1.145	-1.41418	-0.844623	0.2643	0.851502	no
CG4532-RC	CG4532-RC	-	chrX:6697719-6707554	wt	CG9879	NOTEST	0.000641097	0.00024074	-1.41307	0	1	1	no
CG14567-RA	CG14567-RA	-	chr3L:21730861-21731434	wt	CG9879	NOTEST	0.841251	0.315945	-1.41286	0	1	1	no
CG9716-RA	CG9716-RA	-	chr3R:4468781-4471179	wt	CG9879	NOTEST	0.720706	0.271144	-1.41035	0	1	1	no
CG42378-RA	CG42378-RA	-	chr3L:290726-305292	wt	CG9879	NOTEST	1.68252	0.63333	-1.40959	0	1	1	no
CG34113-RO	CG34113-RO	-	chr3R:1688586-1765245	wt	CG9879	NOTEST	0.839026	0.316242	-1.40769	0	1	1	no
CG10772-RB	CG10772-RB	-	chr3R:21173089-21298778	wt	CG9879	NOTEST	0.748314	0.282084	-1.40752	0	1	1	no
CG10947-RB	CG10947-RB	-	chr2L:20386055-20399394	wt	CG9879	NOTEST	0.00107511	0.000405381	-1.40713	0	1	1	no
CG1268-RA	CG1268-RA	-	chr3L:4262699-4263464	wt	CG9879	OK	6.85663	2.58609	-1.40673	-0.680222	0.33345	0.886547	no
CG7544-RB	CG7544-RB	-	chr2R:11035381-11037214	wt	CG9879	NOTEST	0.818855	0.309138	-1.40536	0	1	1	no
CG14823-RC	CG14823-RC	-	chr3L:7059413-7061335	wt	CG9879	NOTEST	2.05842	0.777351	-1.4049	0	1	1	no
CG6721-RB	CG6721-RB	-	chr3L:9832194-9848379	wt	CG9879	OK	2.93004	1.10653	-1.40488	-0.774262	0.2283	0.844396	no
CG9907-RB	CG9907-RB	-	chrX:16357637-16421448	wt	CG9879	NOTEST	0.00148757	0.000561867	-1.40466	0	1	1	no
CG31716-RE	CG31716-RE	-	chr2L:10396710-10402885	wt	CG9879	OK	13.8933	5.25576	-1.40242	-1.26076	0.10895	0.749203	no
CG15590-RA	CG15590-RA	-	chr3R:2053427-2054461	wt	CG9879	OK	7.18611	2.71882	-1.40223	-1.30278	0.08885	0.695931	no
CG16975-RC	CG16975-RC	-	chr2L:13169642-13176783	wt	CG9879	NOTEST	1.14415	0.433646	-1.39968	0	1	1	no
CG6974-RA	CG6974-RA	-	chr3R:10904251-10905007	wt	CG9879	OK	7.37016	2.79581	-1.39843	-1.47319	0.0546	0.587233	no
CG33714-RA	CG33714-RA	-	chrX:21188960-21190299	wt	CG9879	OK	7.83829	2.97389	-1.39819	-0.986312	0.21955	0.844396	no
CG11897-RA	CG11897-RA	-	chr3R:24983846-24990694	wt	CG9879	OK	8.07691	3.06537	-1.39774	-1.78102	0.0197	0.353239	no
CG42276-RA	CG42276-RA	-	chrX:12685496-12725669	wt	CG9879	NOTEST	1.13252	0.429941	-1.39733	0	1	1	no
CG7223-RB	CG7223-RB	-	chr3R:13870935-13878706	wt	CG9879	NOTEST	1.17039	0.444807	-1.39574	0	1	1	no
CG5227-RC	CG5227-RC	-	chrX:580872-645330	wt	CG9879	NOTEST	0.92615	0.352206	-1.39482	0	1	1	no
CG30183-RB	CG30183-RB	-	chr2R:19578313-19585198	wt	CG9879	OK	5.48879	2.08822	-1.39421	-1.5296	0.04475	0.533543	no
CG5842-RA	CG5842-RA	-	chr3L:14179343-14182748	wt	CG9879	NOTEST	2.03758	0.775306	-1.39402	0	1	1	no
CG11760-RB	CG11760-RB	-	chr3R:4543943-4547051	wt	CG9879	NOTEST	0.49082	0.186863	-1.39321	0	1	1	no
CG32664-RA	CG32664-RA	-	chrX:11307532-11309602	wt	CG9879	NOTEST	1.02751	0.391942	-1.39044	0	1	1	no
CG11816-RA	CG11816-RA	-	chrX:13447095-13448298	wt	CG9879	OK	9.51326	3.62963	-1.39012	-2.13859	0.0096	0.239295	no
CG12768-RA	CG12768-RA	-	chr3L:22903590-22916632	wt	CG9879	NOTEST	0.712856	0.272252	-1.38867	0	1	1	no
CG34112-RA	CG34112-RA	-	chr3R:219466-219768	wt	CG9879	OK	5.15242	1.96819	-1.38838	-0.772529	0.4622	0.927493	no
CG3151-RI	CG3151-RI	-	chr2L:2954761-2969620	wt	CG9879	NOTEST	0.00254615	0.00097264	-1.38834	0	1	1	no
CG3665-RC	CG3665-RC	-	chrX:4028404-4100123	wt	CG9879	OK	2.97105	1.13529	-1.38792	-1.36947	0.083	0.673314	no
CG11325-RB	CG11325-RB	-	chr2L:6711281-6716183	wt	CG9879	NOTEST	1.20306	0.460186	-1.38642	0	1	1	no
CG6959-RC	CG6959-RC	-	chr3R:7648423-7695183	wt	CG9879	OK	3.33743	1.27679	-1.38622	-1.04193	0.24765	0.844396	no
CG1232-RA	CG1232-RA	-	chr3L:4173852-4193788	wt	CG9879	OK	2.86476	1.09611	-1.38602	-0.683948	0.31795	0.880959	no
CG4558-RB	CG4558-RB	-	chrX:6743805-6745917	wt	CG9879	NOTEST	1.96149	0.752545	-1.3821	0	1	1	no
CG8948-RB	CG8948-RB	-	chrX:15645706-15654741	wt	CG9879	OK	4.54743	1.74479	-1.382	-0.594345	0.47835	0.931173	no
CG10592-RA	CG10592-RA	-	chr3L:5585840-5588372	wt	CG9879	NOTEST	0.18877	0.0724662	-1.38125	0	1	1	no
CG9802-RA	CG9802-RA	-	chrX:16483034-16487462	wt	CG9879	OK	3.05618	1.17328	-1.38118	-0.989954	0.1742	0.838301	no
CG32843-RA	CG32843-RA	-	chr2R:9155301-9183429	wt	CG9879	NOTEST	0.533753	0.204948	-1.38091	0	1	1	no
CG31794-RA	CG31794-RA	-	chr2L:19400780-19430270	wt	CG9879	OK	2.85348	1.09779	-1.37812	-1.00335	0.17725	0.840819	no
CG13391-RB	CG13391-RB	-	chr2L:8378255-8381756	wt	CG9879	OK	2.39202	0.920455	-1.37781	-1.03399	0.17435	0.838301	no
CG5125-RB	CG5125-RB	-	chr2L:7377717-7384344	wt	CG9879	NOTEST	0.296643	0.114231	-1.37676	0	1	1	no
CG13586-RD	CG13586-RD	-	chr2R:20419121-20446273	wt	CG9879	NOTEST	0.529213	0.204334	-1.37291	0	1	1	no
CG6713-RJ	CG6713-RJ	-	chr2L:10804268-10842603	wt	CG9879	NOTEST	0.000618408	0.000238901	-1.37215	0	1	1	no
CG10295-RC	CG10295-RC	-	chr3R:2176619-2185974	wt	CG9879	OK	2.83817	1.09653	-1.37201	-1.17344	0.154	0.81817	no
CG9640-RA	CG9640-RA	-	chr2R:12932460-12934273	wt	CG9879	NOTEST	0.611871	0.236566	-1.37099	0	1	1	no
CG31097-RB	CG31097-RB	-	chr3R:21121847-21123500	wt	CG9879	OK	3.12499	1.20838	-1.37077	-1.36977	0.07695	0.654447	no
CG7602-RB	CG7602-RB	-	chr3R:4059228-4062528	wt	CG9879	OK	10.3235	3.9928	-1.37047	-0.825875	0.2457	0.844396	no
CG11796-RA	CG11796-RA	-	chr3L:20429356-20432968	wt	CG9879	NOTEST	0.500525	0.193658	-1.36993	0	1	1	no
CG1106-RB	CG1106-RB	-	chr3R:60867-68868	wt	CG9879	OK	14.3933	5.57309	-1.36885	-2.27714	0.0023	0.101824	no
CG6043-RF	CG6043-RF	-	chr2L:13261009-13286409	wt	CG9879	OK	2.35505	0.912608	-1.36769	-0.788432	0.2611	0.850713	no
CG1133-RA	CG1133-RA	-	chr3R:678534-695709	wt	CG9879	NOTEST	0.157167	0.0609101	-1.36754	0	1	1	no
CG6323-RD	CG6323-RD	-	chr3R:22787445-22790547	wt	CG9879	OK	5.00763	1.94213	-1.36649	-0.581886	0.39985	0.911207	no
CG5988-RB	CG5988-RB	-	chrX:18135380-18137038	wt	CG9879	NOTEST	0.1962	0.0761148	-1.36608	0	1	1	no
CG3143-RA	CG3143-RA	-	chr3R:9882673-9913698	wt	CG9879	NOTEST	0.0959004	0.0372294	-1.36509	0	1	1	no
CG1004-RA	CG1004-RA	-	chr3L:1463791-1468483	wt	CG9879	NOTEST	0.815584	0.316825	-1.36415	0	1	1	no
CG1750-RA	CG1750-RA	-	chr3R:27078623-27080622	wt	CG9879	NOTEST	1.32923	0.516541	-1.36363	0	1	1	no
CG32019-RD	CG32019-RD	-	chr4:745029-796720	wt	CG9879	NOTEST	1.00308	0.389972	-1.36299	0	1	1	no
CG30002-RA	CG30002-RA	-	chr2R:5591887-5593661	wt	CG9879	OK	4.40318	1.71291	-1.36209	-1.68188	0.0318	0.452328	no
CG31246-RA	CG31246-RA	-	chr3R:13637265-13663922	wt	CG9879	NOTEST	1.33916	0.521576	-1.36038	0	1	1	no
CG4641-RA	CG4641-RA	-	chr3L:9135880-9138809	wt	CG9879	NOTEST	0.866246	0.337443	-1.36013	0	1	1	no
CG8910-RA	CG8910-RA	-	chr2R:12761283-12783156	wt	CG9879	NOTEST	0.10479	0.040856	-1.35889	0	1	1	no
CG10279-RB	CG10279-RB	-	chr3R:1826142-1834301	wt	CG9879	OK	5.44059	2.12269	-1.35787	-0.759092	0.26235	0.851458	no
CG4839-RB	CG4839-RB	-	chr2L:10144849-10155510	wt	CG9879	NOTEST	2.17584	0.849013	-1.35772	0	1	1	no
CG7961-RB	CG7961-RB	-	chr3L:1641057-1645213	wt	CG9879	OK	12.1625	4.75015	-1.3564	-0.768329	0.2197	0.844396	no
CG7996-RA	CG7996-RA	-	chr3R:8864134-8870123	wt	CG9879	NOTEST	1.22707	0.479423	-1.35585	0	1	1	no
CG40936-RA	CG40936-RA	-	chrU:8041126-8041810	wt	CG9879	OK	6.43672	2.51599	-1.3552	-1.10452	0.1427	0.800943	no
CG41558-RA	CG41558-RA	-	chrU:4953039-4953280	wt	CG9879	OK	7.26426	2.8442	-1.35279	-0.855729	0.4589	0.926563	no
CG1943-RB	CG1943-RB	-	chr3R:2900558-2903509	wt	CG9879	NOTEST	0.877624	0.344029	-1.35107	0	1	1	no
CG7509-RA	CG7509-RA	-	chr3L:4803076-4805274	wt	CG9879	NOTEST	2.10931	0.827101	-1.35064	0	1	1	no
CG7964-RB	CG7964-RB	-	chr2R:12274052-12318273	wt	CG9879	NOTEST	1.36923	0.537901	-1.34796	0	1	1	no
CG17952-RB	CG17952-RB	-	chr2R:17608001-17611564	wt	CG9879	OK	2.39239	0.94079	-1.34651	-0.638863	0.29975	0.871404	no
CG41497-RA	CG41497-RA	-	chrU:1683805-1684225	wt	CG9879	OK	5.12824	2.01726	-1.34606	-0.866363	0.24365	0.844396	no
CG2269-RA	CG2269-RA	-	chr2R:5975075-5983921	wt	CG9879	NOTEST	0.0869662	0.0342275	-1.3453	0	1	1	no
CG11160-RB	CG11160-RB	-	chrX:10938790-10943578	wt	CG9879	NOTEST	0.0807553	0.0317994	-1.34456	0	1	1	no
CG5925-RA	CG5925-RA	-	chr3R:8261969-8264861	wt	CG9879	NOTEST	0.623391	0.245486	-1.3445	0	1	1	no
CG10081-RA	CG10081-RA	-	chr2R:15273428-15276829	wt	CG9879	NOTEST	0.28705	0.113189	-1.34257	0	1	1	no
CG30118-RC	CG30118-RC	-	chr2R:14318030-14327986	wt	CG9879	NOTEST	0.715639	0.282432	-1.34133	0	1	1	no
CG32491-RO	CG32491-RO	-	chr3R:17177330-17203121	wt	CG9879	NOTEST	1.33619	0.528023	-1.33945	0	1	1	no
CG32491-RU	CG32491-RU	-	chr3R:17177330-17203121	wt	CG9879	NOTEST	1.33148	0.526197	-1.33936	0	1	1	no
CG18094-RA	CG18094-RA	-	chr2L:19490485-19492927	wt	CG9879	OK	4.66207	1.84385	-1.33825	-1.05023	0.1474	0.809377	no
CG8676-RC	CG8676-RC	-	chr2L:21237236-21259675	wt	CG9879	NOTEST	0.840448	0.332882	-1.33615	0	1	1	no
CG17018-RA	CG17018-RA	-	chr2L:22311930-22368776	wt	CG9879	OK	4.88171	1.93393	-1.33585	-0.785885	0.23945	0.844396	no
CG18108-RA	CG18108-RA	-	chr2R:14271456-14271893	wt	CG9879	OK	6.66889	2.64292	-1.33531	-1.07442	0.2966	0.869148	no
CG18135-RA	CG18135-RA	-	chr3L:18983113-18993708	wt	CG9879	OK	7.03525	2.79421	-1.33216	-1.99735	0.0169	0.323336	no
CG3663-RA	CG3663-RA	-	chr2R:20549046-20549940	wt	CG9879	OK	2.8236	1.12222	-1.33118	-0.983466	0.17905	0.840819	no
CG12393-RB	CG12393-RB	-	chr2L:6046645-6050474	wt	CG9879	OK	8.51066	3.38523	-1.33002	-0.690811	0.32755	0.88321	no
CG14142-RC	CG14142-RC	-	chr3L:11166613-11169992	wt	CG9879	NOTEST	6.90009e-05	2.74492e-05	-1.32985	0	1	1	no
CG6448-RB	CG6448-RB	-	chr2L:22134350-22159735	wt	CG9879	OK	3.50414	1.39403	-1.3298	-0.82098	0.2261	0.844396	no
CG11668-RA	CG11668-RA	-	chr3R:8864134-8870123	wt	CG9879	NOTEST	0.2697	0.107433	-1.32792	0	1	1	no
CG4459-RA	CG4459-RA	-	chr3R:15752157-15754317	wt	CG9879	NOTEST	0.222561	0.088686	-1.32742	0	1	1	no
CG5160-RA	CG5160-RA	-	chr2L:7390983-7404527	wt	CG9879	NOTEST	2.01822	0.805117	-1.32581	0	1	1	no
CG15497-RA	CG15497-RA	-	chr3R:17491299-17492248	wt	CG9879	NOTEST	0.358833	0.143183	-1.32545	0	1	1	no
CG13908-RA	CG13908-RA	-	chr3L:987210-992473	wt	CG9879	NOTEST	0.00229644	0.000916618	-1.32501	0	1	1	no
CG13432-RA	CG13432-RA	-	chr2R:16450539-16469633	wt	CG9879	NOTEST	0.998569	0.398826	-1.3241	0	1	1	no
CG18619-RB	CG18619-RB	-	chr2L:10264130-10265229	wt	CG9879	NOTEST	0.000416621	0.000166484	-1.32335	0	1	1	no
CG18519-RA	CG18519-RA	-	chr3R:11363564-11368113	wt	CG9879	NOTEST	0.834322	0.33342	-1.32326	0	1	1	no
CG8789-RA	CG8789-RA	-	chr3L:19617504-19628696	wt	CG9879	NOTEST	0.000833089	0.000333038	-1.32279	0	1	1	no
CG17075-RA	CG17075-RA	-	chr2L:252588-271732	wt	CG9879	NOTEST	1.51207	0.605083	-1.32132	0	1	1	no
CG7892-RE	CG7892-RE	-	chr3L:7972148-8043450	wt	CG9879	OK	18.3652	7.35056	-1.32105	-1.29251	0.0892	0.695931	no
CG14948-RA	CG14948-RA	-	chrX:15957773-15964337	wt	CG9879	NOTEST	0.834892	0.334313	-1.32039	0	1	1	no
CG9432-RB	CG9432-RB	-	chr2R:2608603-2628149	wt	CG9879	NOTEST	0.980942	0.39306	-1.31942	0	1	1	no
CG1520-RB	CG1520-RB	-	chr3R:24650227-24657757	wt	CG9879	NOTEST	0.445181	0.178395	-1.31932	0	1	1	no
CG32405-RA	CG32405-RA	-	chr3L:6132322-6133073	wt	CG9879	NOTEST	0.801217	0.321608	-1.31689	0	1	1	no
CG30389-RB	CG30389-RB	-	chr2R:17036236-17048050	wt	CG9879	NOTEST	0.000405016	0.000162587	-1.31677	0	1	1	no
CG42279-RF	CG42279-RF	-	chr3L:17523182-17539760	wt	CG9879	NOTEST	0.173466	0.0696538	-1.31638	0	1	1	no
CG5707-RA	CG5707-RA	-	chr3L:2189157-2192180	wt	CG9879	NOTEST	0.363085	0.145838	-1.31595	0	1	1	no
CG9256-RC	CG9256-RC	-	chr2L:21104598-21132685	wt	CG9879	OK	5.05253	2.03038	-1.31526	-2.051	0.0109	0.254601	no
CG42309-RB	CG42309-RB	-	chr2R:19962535-19965747	wt	CG9879	NOTEST	0.421275	0.169331	-1.31492	0	1	1	no
CG10318-RB	CG10318-RB	-	chr2R:17557672-17559098	wt	CG9879	NOTEST	1.36962	0.550611	-1.31467	0	1	1	no
CG30046-RB	CG30046-RB	-	chr2R:8201623-8204736	wt	CG9879	NOTEST	0.672464	0.271164	-1.31029	0	1	1	no
CG5661-RB	CG5661-RB	-	chr3L:12060610-12074927	wt	CG9879	OK	4.30467	1.73603	-1.31011	-1.68125	0.04655	0.543654	no
CG2244-RC	CG2244-RC	-	chr3R:1464808-1474459	wt	CG9879	NOTEST	0.303343	0.122458	-1.30866	0	1	1	no
CG8652-RA	CG8652-RA	-	chr2R:12730934-12732392	wt	CG9879	NOTEST	0.521586	0.210624	-1.30824	0	1	1	no
CG5282-RA	CG5282-RA	-	chr3L:20417513-20419213	wt	CG9879	NOTEST	0.572239	0.231119	-1.30798	0	1	1	no
CG13551-RC	CG13551-RC	-	chr2R:19265382-19270944	wt	CG9879	NOTEST	0.79462	0.321067	-1.30739	0	1	1	no
CG5867-RA	CG5867-RA	-	chr2L:13236492-13239296	wt	CG9879	OK	13.229	5.34792	-1.30665	-2.1735	0.00655	0.196316	no
CG14057-RA	CG14057-RA	-	chr3L:17037579-17038125	wt	CG9879	OK	7.10697	2.87481	-1.30577	-0.967631	0.18775	0.844396	no
CG31812-RB	CG31812-RB	-	chr2L:16729777-16730960	wt	CG9879	OK	2.93586	1.18761	-1.30573	-0.440403	0.49485	0.937904	no
CG17759-RF	CG17759-RF	-	chr2R:8500245-8507806	wt	CG9879	NOTEST	0.0027731	0.001122	-1.30543	0	1	1	no
CG13500-RA	CG13500-RA	-	chr2R:17943971-17945186	wt	CG9879	NOTEST	0.365677	0.147975	-1.30521	0	1	1	no
CG31104-RA	CG31104-RA	-	chr3R:21111194-21112696	wt	CG9879	NOTEST	1.09451	0.443126	-1.3045	0	1	1	no
CG13563-RB	CG13563-RB	-	chr2R:19936727-19945128	wt	CG9879	NOTEST	0.285925	0.116023	-1.30122	0	1	1	no
CG3359-RL	CG3359-RL	-	chr3R:7810583-7819037	wt	CG9879	NOTEST	0.734784	0.298243	-1.30083	0	1	1	no
CG5869-RA	CG5869-RA	-	chr2L:16300252-16302952	wt	CG9879	OK	40.7372	16.5441	-1.30003	-2.72685	0.001	0.0576869	no
CG34412-RC	CG34412-RC	-	chrX:3614053-3682012	wt	CG9879	NOTEST	1.84252	0.748977	-1.29868	0	1	1	no
CG5020-RB	CG5020-RB	-	chr2L:17384738-17410368	wt	CG9879	OK	7.20966	2.93387	-1.29712	-0.828236	0.2634	0.851502	no
CG6874-RB	CG6874-RB	-	chr3L:18814272-18815454	wt	CG9879	NOTEST	0.900839	0.366616	-1.297	0	1	1	no
CG5643-RA	CG5643-RA	-	chr3R:23390759-23407961	wt	CG9879	NOTEST	1.44365	0.58758	-1.29687	0	1	1	no
CG12414-RC	CG12414-RC	-	chr3L:23204016-23277310	wt	CG9879	OK	2.93995	1.1971	-1.29624	-1.24496	0.0965	0.715729	no
CG18437-RB	CG18437-RB	-	chr3R:23488555-23502617	wt	CG9879	NOTEST	0.121108	0.0493256	-1.29588	0	1	1	no
CG9907-RD	CG9907-RD	-	chrX:16357637-16421448	wt	CG9879	NOTEST	0.0969316	0.0394921	-1.2954	0	1	1	no
CG32772-RA	CG32772-RA	-	chrX:4803180-4809021	wt	CG9879	OK	4.10306	1.67566	-1.29197	-1.36245	0.0647	0.617826	no
CG12071-RB	CG12071-RB	-	chr3R:26702805-26706597	wt	CG9879	NOTEST	0.424819	0.173711	-1.29016	0	1	1	no
CG6410-RA	CG6410-RA	-	chr2R:13612531-13614305	wt	CG9879	OK	5.22935	2.13965	-1.28926	-1.82402	0.0225	0.370355	no
CG6503-RA	CG6503-RA	-	chr3R:22250418-22250827	wt	CG9879	OK	15.6848	6.41901	-1.28894	-1.10768	0.1365	0.791423	no
CG9378-RA	CG9378-RA	-	chr3R:5339067-5352964	wt	CG9879	OK	3.78094	1.54779	-1.28853	-0.402178	0.6286	0.969728	no
CG3757-RA	CG3757-RA	-	chrX:173735-364670	wt	CG9879	NOTEST	0.38513	0.157739	-1.28781	0	1	1	no
CG17944-RA	CG17944-RA	-	chr3R:3187101-3187845	wt	CG9879	OK	28.2663	11.5927	-1.28587	-0.608446	0.44135	0.922179	no
CG9817-RA	CG9817-RA	-	chrX:10497969-10507048	wt	CG9879	NOTEST	0.0023514	0.000964724	-1.28533	0	1	1	no
CG33080-RA	CG33080-RA	-	chrX:5602593-5611811	wt	CG9879	NOTEST	0.492012	0.20189	-1.28513	0	1	1	no
CG9138-RB	CG9138-RB	-	chr2L:6972827-7009888	wt	CG9879	OK	2.39514	0.982822	-1.28511	-1.963	0.02215	0.369973	no
CG2682-RC	CG2682-RC	-	chr2R:1147483-1183475	wt	CG9879	OK	26.2433	10.7696	-1.28498	-1.29911	0.11165	0.757851	no
CG17759-RD	CG17759-RD	-	chr2R:8500245-8507806	wt	CG9879	OK	7.05807	2.89882	-1.28381	-0.958771	0.19685	0.844396	no
CG32158-RB	CG32158-RB	-	chr3L:16412893-16516025	wt	CG9879	NOTEST	0.574438	0.23596	-1.28361	0	1	1	no
CG15499-RA	CG15499-RA	-	chr3R:17357219-17357889	wt	CG9879	OK	2.77615	1.1408	-1.28305	-0.728195	0.2831	0.861252	no
CG8567-RB	CG8567-RB	-	chr3L:19811279-19822623	wt	CG9879	OK	8.42777	3.46788	-1.2811	-0.898306	0.2604	0.850689	no
CG10933-RA	CG10933-RA	-	chr2R:13609843-13612358	wt	CG9879	OK	4.21382	1.734	-1.28103	-0.537853	0.4784	0.931173	no
CG32538-RA	CG32538-RA	-	chrX:19223379-19242477	wt	CG9879	NOTEST	0.000328562	0.000135243	-1.28061	0	1	1	no
CG4757-RA	CG4757-RA	-	chr3R:6986923-6988868	wt	CG9879	NOTEST	1.33622	0.550204	-1.28012	0	1	1	no
CG8007-RB	CG8007-RB	-	chr3R:4445476-4452743	wt	CG9879	NOTEST	0.646871	0.266406	-1.27985	0	1	1	no
CG11276-RB	CG11276-RB	-	chr3L:13034855-13037012	wt	CG9879	NOTEST	1.12849	0.464775	-1.27979	0	1	1	no
CG6633-RB	CG6633-RB	-	chr3R:6952315-6954035	wt	CG9879	OK	4.70826	1.94003	-1.27912	-1.56868	0.0395	0.504174	no
CG10443-RB	CG10443-RB	-	chr2L:19611409-19731562	wt	CG9879	OK	4.42121	1.82206	-1.27887	-2.32214	0.0019	0.0885788	no
CG32848-RA	CG32848-RA	-	chr3R:14531173-14558068	wt	CG9879	NOTEST	0.264546	0.109072	-1.27824	0	1	1	no
CG1794-RA	CG1794-RA	-	chr2R:5499195-5574170	wt	CG9879	NOTEST	1.04758	0.432142	-1.27748	0	1	1	no
CG32498-RA	CG32498-RA	-	chrX:3070474-3233379	wt	CG9879	NOTEST	0.228891	0.0945093	-1.27613	0	1	1	no
CG13627-RA	CG13627-RA	-	chr3R:20538505-20543145	wt	CG9879	NOTEST	0.000250798	0.000103556	-1.27612	0	1	1	no
CG8967-RA	CG8967-RA	-	chr2R:7888982-7907329	wt	CG9879	OK	2.29992	0.950547	-1.27475	-2.06276	0.0102	0.244244	no
CG15071-RA	CG15071-RA	-	chr2R:14576030-14589246	wt	CG9879	OK	5.60213	2.31821	-1.27296	-0.7522	0.27435	0.857974	no
CG7512-RB	CG7512-RB	-	chr3L:11507963-11511863	wt	CG9879	OK	5.94496	2.46011	-1.27294	-1.91994	0.01595	0.312932	no
CG3972-RA	CG3972-RA	-	chrX:173735-364670	wt	CG9879	OK	33.2807	13.7738	-1.27276	-0.82208	0.2867	0.861454	no
CG12839-RA	CG12839-RA	-	chr2R:2940278-2941548	wt	CG9879	NOTEST	0.336514	0.139295	-1.27252	0	1	1	no
CG15370-RA	CG15370-RA	-	chrX:9119488-9120601	wt	CG9879	NOTEST	0.200535	0.0830123	-1.27245	0	1	1	no
CG3880-RA	CG3880-RA	-	chr2R:20648285-20650069	wt	CG9879	NOTEST	1.20582	0.4996	-1.27116	0	1	1	no
CG8863-RE	CG8863-RE	-	chr3R:9207798-9211013	wt	CG9879	OK	6.44395	2.67067	-1.27074	-0.510072	0.53545	0.947673	no
CG8663-RB	CG8663-RB	-	chr2L:21379999-21390347	wt	CG9879	OK	4.13125	1.71244	-1.27053	-1.22087	0.1629	0.828705	no
CG9431-RA	CG9431-RA	-	chr2L:13212334-13215152	wt	CG9879	NOTEST	0.750549	0.312111	-1.26589	0	1	1	no
CG34403-RF	CG34403-RF	-	chr4:89955-129430	wt	CG9879	OK	9.0548	3.76918	-1.26443	-1.67071	0.0289	0.433766	no
CG17520-RB	CG17520-RB	-	chr3L:23092679-23096562	wt	CG9879	OK	12.3087	5.12445	-1.26421	-1.02454	0.1704	0.83328	no
CG12746-RB	CG12746-RB	-	chr3R:1390592-1393158	wt	CG9879	NOTEST	2.20333	0.917604	-1.26374	0	1	1	no
CG34166-RA	CG34166-RA	-	chr2L:14743252-14743860	wt	CG9879	OK	9.4119	3.92051	-1.26345	-1.32747	0.07995	0.662211	no
CG11353-RA	CG11353-RA	-	chr3L:4533171-4539281	wt	CG9879	NOTEST	0.000100192	4.17999e-05	-1.2612	0	1	1	no
CG34172-RA	CG34172-RA	-	chr2L:2192524-2193010	wt	CG9879	OK	9.03979	3.77493	-1.25984	-1.05214	0.3881	0.907819	no
CG42354-RC	CG42354-RC	-	chrX:15987089-15998945	wt	CG9879	NOTEST	0.000164431	6.86682e-05	-1.25977	0	1	1	no
CG3811-RC	CG3811-RC	-	chr2L:9521214-9540049	wt	CG9879	NOTEST	0.97877	0.40881	-1.25954	0	1	1	no
CG31041-RA	CG31041-RA	-	chr3R:25415789-25416616	wt	CG9879	NOTEST	0.413024	0.172661	-1.25828	0	1	1	no
CG13207-RC	CG13207-RC	-	chr2R:7197951-7206180	wt	CG9879	NOTEST	0.00523271	0.0021876	-1.25821	0	1	1	no
CG30409-RA	CG30409-RA	-	chr2R:19241997-19243721	wt	CG9879	OK	27.063	11.3141	-1.2582	-1.43453	0.05675	0.590883	no
CG18471-RA	CG18471-RA	-	chr2R:12528744-12536284	wt	CG9879	NOTEST	0.111365	0.0465833	-1.25741	0	1	1	no
CG2346-RA	CG2346-RA	-	chr2R:5793795-5797969	wt	CG9879	NOTEST	0.740043	0.309637	-1.25703	0	1	1	no
CG10850-RA	CG10850-RA	-	chr3L:3905343-3909931	wt	CG9879	OK	10.0804	4.2178	-1.25698	-0.656742	0.3537	0.893511	no
CG15829-RA	CG15829-RA	-	chr3L:7122002-7122480	wt	CG9879	NOTEST	1.50043	0.628865	-1.25456	0	1	1	no
CG7428-RB	CG7428-RB	-	chr2L:1517531-1518184	wt	CG9879	NOTEST	0.752388	0.315396	-1.25432	0	1	1	no
CG6856-RA	CG6856-RA	-	chr3L:18860876-18862321	wt	CG9879	NOTEST	1.63221	0.685183	-1.25227	0	1	1	no
CG11155-RC	CG11155-RC	-	chr4:1147232-1156547	wt	CG9879	NOTEST	1.35617	0.569323	-1.25221	0	1	1	no
CG12090-RA	CG12090-RA	-	chr3L:1523411-1534034	wt	CG9879	OK	2.71728	1.14149	-1.25124	-1.60775	0.03045	0.442259	no
CG10151-RD	CG10151-RD	-	chr2R:10640841-10643793	wt	CG9879	OK	10.3189	4.33685	-1.25056	-1.36346	0.1499	0.813763	no
CG7875-RA	CG7875-RA	-	chr3R:25740241-25746011	wt	CG9879	NOTEST	0.728629	0.306247	-1.25049	0	1	1	no
CG10737-RT	CG10737-RT	-	chr2R:15051651-15065733	wt	CG9879	NOTEST	0.993399	0.417551	-1.25042	0	1	1	no
CG6131-RA	CG6131-RA	-	chr3R:22908853-22912341	wt	CG9879	NOTEST	0.190927	0.0802773	-1.24995	0	1	1	no
CG3238-RA	CG3238-RA	-	chr2L:3467415-3470007	wt	CG9879	NOTEST	1.18337	0.498517	-1.24719	0	1	1	no
CG14950-RB	CG14950-RB	-	chr3L:2657480-2661503	wt	CG9879	NOTEST	0.248556	0.104722	-1.24701	0	1	1	no
CG42279-RG	CG42279-RG	-	chr3L:17523182-17539760	wt	CG9879	OK	3.67883	1.55039	-1.24662	-0.899025	0.2063	0.844396	no
CG14855-RA	CG14855-RA	-	chr3R:10622028-10624193	wt	CG9879	OK	4.55602	1.92009	-1.2466	-1.6626	0.0339	0.46991	no
CG31641-RB	CG31641-RB	-	chr2L:6100377-6123905	wt	CG9879	OK	2.31352	0.975175	-1.24636	-0.532453	0.54595	0.948648	no
CG4297-RB	CG4297-RB	-	chr2L:460514-465607	wt	CG9879	NOTEST	0.648064	0.27317	-1.24634	0	1	1	no
CG2666-RC	CG2666-RC	-	chr3R:1203815-1218587	wt	CG9879	OK	3.37369	1.42429	-1.24408	-0.66093	0.25455	0.845546	no
CG32030-RA	CG32030-RA	-	chr3L:8759543-8791825	wt	CG9879	NOTEST	1.78337	0.753027	-1.24384	0	1	1	no
CG8009-RB	CG8009-RB	-	chr3L:10631252-10632731	wt	CG9879	OK	6.31861	2.66849	-1.24358	-0.65203	0.4304	0.918197	no
CG6695-RB	CG6695-RB	-	chr3R:20480883-20485101	wt	CG9879	NOTEST	0.00073871	0.000312045	-1.24325	0	1	1	no
CG4637-RB	CG4637-RB	-	chr3R:18952225-18967881	wt	CG9879	OK	2.76813	1.17074	-1.24149	-0.818131	0.3006	0.872099	no
CG13458-RA	CG13458-RA	-	chr3L:15106656-15109473	wt	CG9879	OK	2.78467	1.1785	-1.24056	-1.51398	0.04805	0.549376	no
CG30147-RB	CG30147-RB	-	chr2R:16494385-16505719	wt	CG9879	NOTEST	2.0815	0.880936	-1.24051	0	1	1	no
CG1869-RA	CG1869-RA	-	chr3L:3090984-3106956	wt	CG9879	NOTEST	0.135871	0.0575055	-1.24046	0	1	1	no
CG5215-RA	CG5215-RA	-	chr3L:16099695-16105488	wt	CG9879	OK	2.92731	1.23933	-1.24001	-0.85202	0.27365	0.857512	no
CG5317-RB	CG5317-RB	-	chr2L:12056323-12058251	wt	CG9879	NOTEST	0.524859	0.222228	-1.23989	0	1	1	no
CG2759-RA	CG2759-RA	-	chrX:2684631-2690499	wt	CG9879	OK	5.47896	2.32062	-1.23939	-2.13648	0.00855	0.224501	no
CG1149-RA	CG1149-RA	-	chr3R:3191571-3195027	wt	CG9879	OK	7.26499	3.08023	-1.23792	-0.561616	0.51795	0.945959	no
CG7050-RA	CG7050-RA	-	chr3R:18296206-18309697	wt	CG9879	NOTEST	0.56396	0.239238	-1.23714	0	1	1	no
CG3576-RA	CG3576-RA	-	chrX:6151690-6161260	wt	CG9879	OK	3.2876	1.39492	-1.23685	-0.752029	0.30255	0.873906	no
CG6235-RE	CG6235-RE	-	chr3R:5952522-5965492	wt	CG9879	OK	6.67922	2.83527	-1.23619	-0.690298	0.28355	0.861252	no
CG13329-RA	CG13329-RA	-	chr2R:9373105-9374135	wt	CG9879	OK	4.22137	1.79434	-1.23426	-1.4515	0.0647	0.617826	no
CG3125-RA	CG3125-RA	-	chrX:5632693-5641257	wt	CG9879	NOTEST	2.1251	0.903588	-1.2338	0	1	1	no
CG1721-RB	CG1721-RB	-	chr3R:24973969-24977512	wt	CG9879	OK	4.41131	1.87586	-1.23365	-0.542419	0.52615	0.946802	no
CG7204-RA	CG7204-RA	-	chr3L:21481952-21483101	wt	CG9879	NOTEST	1.58302	0.673312	-1.23333	0	1	1	no
CG6560-RA	CG6560-RA	-	chr3R:17711397-17732904	wt	CG9879	OK	2.73881	1.16514	-1.23305	-0.785513	0.2807	0.861252	no
CG3327-RC	CG3327-RC	-	chr2L:3334870-3355000	wt	CG9879	NOTEST	1.2852	0.546781	-1.23296	0	1	1	no
CG10572-RA	CG10572-RA	-	chr3L:9830184-9831750	wt	CG9879	OK	3.16915	1.34997	-1.23117	-1.42012	0.04915	0.556384	no
CG31731-RA	CG31731-RA	-	chr2L:13784169-13790569	wt	CG9879	OK	3.4879	1.48601	-1.23091	-0.657791	0.28705	0.861597	no
CG6713-RG	CG6713-RG	-	chr2L:10804268-10842603	wt	CG9879	NOTEST	0.235992	0.100577	-1.23043	0	1	1	no
CG9553-RD	CG9553-RD	-	chr2L:5972899-5981025	wt	CG9879	OK	10.6357	4.53793	-1.22881	-0.801664	0.29155	0.865631	no
CG10702-RB	CG10702-RB	-	chr2L:19065271-19069850	wt	CG9879	OK	2.48943	1.06337	-1.22718	-0.863361	0.2467	0.844396	no
CG4716-RA	CG4716-RA	-	chr2R:9144087-9144951	wt	CG9879	OK	5.29239	2.26221	-1.22619	-1.15164	0.14805	0.809377	no
CG7248-RA	CG7248-RA	-	chr3L:11947185-11949884	wt	CG9879	NOTEST	0.55243	0.236166	-1.22599	0	1	1	no
CG9614-RE	CG9614-RE	-	chr3L:19287868-19330699	wt	CG9879	NOTEST	0.393402	0.168331	-1.2247	0	1	1	no
CG18028-RC	CG18028-RC	-	chr2L:22817518-22833492	wt	CG9879	OK	8.61886	3.69132	-1.22336	-1.24435	0.10525	0.739794	no
CG33287-RA	CG33287-RA	-	chr3L:20959957-20963763	wt	CG9879	OK	6.97476	2.98755	-1.22318	-0.464807	0.5435	0.948648	no
CG9333-RB	CG9333-RB	-	chr2L:20831261-20835607	wt	CG9879	NOTEST	0.785178	0.336968	-1.22041	0	1	1	no
CG31058-RA	CG31058-RA	-	chr3R:23465607-23482532	wt	CG9879	NOTEST	0.881693	0.37899	-1.21812	0	1	1	no
CG1746-RC	CG1746-RC	-	chr3R:27041863-27045357	wt	CG9879	OK	3.40302	1.46536	-1.21556	-0.676379	0.4379	0.920549	no
CG1922-RA	CG1922-RA	-	chr4:619179-628119	wt	CG9879	NOTEST	0.375162	0.16164	-1.21473	0	1	1	no
CG34412-RI	CG34412-RI	-	chrX:3614053-3682012	wt	CG9879	NOTEST	1.95587	0.842849	-1.21447	0	1	1	no
CG6883-RB	CG6883-RB	-	chr3L:366523-377316	wt	CG9879	NOTEST	0.24732	0.106649	-1.21351	0	1	1	no
CG6543-RB	CG6543-RB	-	chr2R:9737386-9741853	wt	CG9879	OK	2.72095	1.17339	-1.21343	-0.445644	0.5888	0.961247	no
CG4875-RA	CG4875-RA	-	chrX:16778615-16780558	wt	CG9879	NOTEST	0.696184	0.300317	-1.21298	0	1	1	no
CG17686-RC	CG17686-RC	-	chrX:21495811-21501185	wt	CG9879	OK	2.45637	1.05969	-1.21288	-0.559119	0.36805	0.898175	no
CG6863-RB	CG6863-RB	-	chr3R:20545418-20574855	wt	CG9879	OK	4.73244	2.04282	-1.21202	-1.06995	0.1763	0.839979	no
CG6739-RA	CG6739-RA	-	chr2L:7608389-7616528	wt	CG9879	NOTEST	0.6191	0.267351	-1.21144	0	1	1	no
CG6912-RA	CG6912-RA	-	chr3R:10960859-10962702	wt	CG9879	NOTEST	1.95753	0.845704	-1.21081	0	1	1	no
CG42286-RA	CG42286-RA	-	chr3R:4190812-4192494	wt	CG9879	NOTEST	1.22331	0.528537	-1.21071	0	1	1	no
CG12714-RB	CG12714-RB	-	chrX:13005392-13008469	wt	CG9879	OK	2.2357	0.966023	-1.2106	-1.03141	0.1649	0.830099	no
CG12172-RA	CG12172-RA	-	chr2R:3035202-3036757	wt	CG9879	OK	7.43926	3.21616	-1.20982	-1.93139	0.0141	0.29123	no
CG12806-RA	CG12806-RA	-	chr3R:5653579-5693842	wt	CG9879	NOTEST	1.75859	0.761292	-1.2079	0	1	1	no
CG6728-RA	CG6728-RA	-	chr3R:7245097-7247415	wt	CG9879	NOTEST	0.140906	0.0610103	-1.20761	0	1	1	no
CG13913-RA	CG13913-RA	-	chr3L:1229602-1232411	wt	CG9879	NOTEST	0.568864	0.246553	-1.20618	0	1	1	no
CG10128-RC	CG10128-RC	-	chr2R:10489508-10491857	wt	CG9879	OK	8.97759	3.8922	-1.20574	-0.960077	0.1849	0.844396	no
CG17265-RA	CG17265-RA	-	chr2L:3013500-3016069	wt	CG9879	OK	3.74415	1.62425	-1.20487	-1.96075	0.01595	0.312932	no
CG4432-RB	CG4432-RB	-	chr3L:9331909-9341436	wt	CG9879	NOTEST	1.53463	0.665883	-1.20455	0	1	1	no
CG17707-RA	CG17707-RA	-	chrX:39387-44813	wt	CG9879	NOTEST	1.56824	0.680605	-1.20426	0	1	1	no
CG42230-RE	CG42230-RE	-	chr3L:14405920-14506348	wt	CG9879	OK	3.94482	1.7122	-1.2041	-1.58888	0.043	0.520834	no
CG1864-RB	CG1864-RB	-	chr2L:20682369-20714589	wt	CG9879	NOTEST	0.15627	0.0678909	-1.20276	0	1	1	no
CG3962-RA	CG3962-RA	-	chr3R:12899660-12905665	wt	CG9879	NOTEST	0.8194	0.356172	-1.202	0	1	1	no
CG2904-RA	CG2904-RA	-	chrX:3705975-3751658	wt	CG9879	NOTEST	1.06205	0.461933	-1.2011	0	1	1	no
CG13803-RA	CG13803-RA	-	chr3L:2282882-2300960	wt	CG9879	NOTEST	0.124832	0.0543147	-1.20058	0	1	1	no
CG15696-RA	CG15696-RA	-	chr3R:16672832-16673372	wt	CG9879	NOTEST	1.01704	0.442575	-1.20038	0	1	1	no
CG34042-RB	CG34042-RB	-	chr2L:10450133-10452201	wt	CG9879	OK	9.36042	4.07547	-1.19961	-1.74091	0.02675	0.412333	no
CG31190-RC	CG31190-RC	-	chr3R:13300554-13331389	wt	CG9879	NOTEST	0.896544	0.390453	-1.19923	0	1	1	no
CG34400-RF	CG34400-RF	-	chr3L:13865828-13895161	wt	CG9879	NOTEST	0.147775	0.0644323	-1.19754	0	1	1	no
CG31015-RA	CG31015-RA	-	chr3R:26471827-26474273	wt	CG9879	NOTEST	0.13361	0.0583019	-1.19642	0	1	1	no
CG13165-RA	CG13165-RA	-	chr2R:8180921-8185218	wt	CG9879	NOTEST	1.58222	0.690849	-1.19551	0	1	1	no
CG7184-RB	CG7184-RB	-	chr3L:21523702-21526823	wt	CG9879	OK	25.5639	11.1781	-1.19343	-0.725209	0.32295	0.880959	no
CG33958-RA	CG33958-RA	-	chr2R:14071885-14080341	wt	CG9879	NOTEST	0.580458	0.254007	-1.19233	0	1	1	no
CG12052-RQ	CG12052-RQ	-	chr2R:6369711-6430767	wt	CG9879	NOTEST	0.816749	0.357492	-1.19198	0	1	1	no
CG3271-RB	CG3271-RB	-	chr2R:2561113-2562570	wt	CG9879	OK	6.57617	2.87917	-1.1916	-0.591235	0.47275	0.929389	no
CG33723-RA	CG33723-RA	-	chr2L:9437512-9463293	wt	CG9879	OK	34.2617	15.007	-1.19096	-0.986482	0.1611	0.827172	no
CG34398-RC	CG34398-RC	-	chr2L:8898803-8933382	wt	CG9879	NOTEST	0.944892	0.413922	-1.19079	0	1	1	no
CG10880-RA	CG10880-RA	-	chr2L:2214311-2216298	wt	CG9879	OK	2.55641	1.12074	-1.18966	-0.781925	0.24185	0.844396	no
CG3388-RA	CG3388-RA	-	chr2R:20949502-20951985	wt	CG9879	NOTEST	0.217505	0.0953656	-1.18951	0	1	1	no
CG33552-RA	CG33552-RA	-	chr2L:16680045-16729636	wt	CG9879	OK	18.9727	8.32438	-1.18851	-0.295444	0.64345	0.970178	no
CG1651-RB	CG1651-RB	-	chr4:137014-150378	wt	CG9879	OK	8.1563	3.58162	-1.1873	-0.86927	0.2827	0.861252	no
CG14307-RL	CG14307-RL	-	chr3R:14242314-14371244	wt	CG9879	NOTEST	0.19173	0.0842046	-1.1871	0	1	1	no
CG4481-RA	CG4481-RA	-	chr3L:9245523-9278561	wt	CG9879	NOTEST	1.35049	0.593146	-1.18702	0	1	1	no
CG4067-RA	CG4067-RA	-	chr3R:6522239-6529011	wt	CG9879	OK	9.66529	4.24569	-1.18681	-1.60414	0.03085	0.443789	no
CG31105-RB	CG31105-RB	-	chr3R:20683343-20685456	wt	CG9879	OK	2.60072	1.14387	-1.18499	-1.26262	0.08045	0.664425	no
CG17888-RG	CG17888-RG	-	chr3L:7807434-7860472	wt	CG9879	NOTEST	0.00591558	0.00260302	-1.18434	0	1	1	no
CG14275-RA	CG14275-RA	-	chr2L:8327457-8332911	wt	CG9879	NOTEST	1.08684	0.47827	-1.18424	0	1	1	no
CG14777-RB	CG14777-RB	-	chrX:1360785-1364647	wt	CG9879	NOTEST	1.12383	0.494583	-1.18414	0	1	1	no
CG5424-RF	CG5424-RF	-	chrX:17146177-17174997	wt	CG9879	NOTEST	0.738097	0.324838	-1.18409	0	1	1	no
CG1347-RA	CG1347-RA	-	chr3R:1495434-1504523	wt	CG9879	NOTEST	0.736104	0.324023	-1.18381	0	1	1	no
CG18367-RA	CG18367-RA	-	chr2R:15524164-15524803	wt	CG9879	OK	3.43539	1.5125	-1.18354	-0.64701	0.4817	0.931749	no
CG3558-RA	CG3558-RA	-	chr2L:2992963-2998614	wt	CG9879	OK	9.28306	4.08895	-1.18287	-0.862308	0.23695	0.844396	no
CG11799-RA	CG11799-RA	-	chr3L:11107269-11113875	wt	CG9879	OK	8.89706	3.91931	-1.18273	-1.59273	0.0577	0.59481	no
CG30274-RA	CG30274-RA	-	chr2R:18710230-18716429	wt	CG9879	NOTEST	0.182596	0.0804805	-1.18194	0	1	1	no
CG33271-RA	CG33271-RA	-	chr3L:11570268-11570535	wt	CG9879	OK	6.08729	2.68549	-1.18061	-0.738707	0.4817	0.931749	no
CG8540-RA	CG8540-RA	-	chr3L:7484963-7486584	wt	CG9879	OK	2.28732	1.00914	-1.18053	-1.06433	0.1507	0.815393	no
CG13604-RB	CG13604-RB	-	chr3R:19814527-19818638	wt	CG9879	NOTEST	1.32879	0.587426	-1.17764	0	1	1	no
CG5738-RC	CG5738-RC	-	chr2R:14042349-14045697	wt	CG9879	OK	5.74306	2.53986	-1.17707	-0.689246	0.3854	0.907434	no
CG11798-RA	CG11798-RA	-	chr2R:11002761-11032288	wt	CG9879	NOTEST	0.71701	0.317301	-1.17614	0	1	1	no
CG31948-RA	CG31948-RA	-	chr2L:2415433-2416720	wt	CG9879	OK	233.508	103.341	-1.17606	-1.98791	0.00895	0.230489	no
CG8279-RB	CG8279-RB	-	chr3R:10339621-10355513	wt	CG9879	OK	5.17171	2.28955	-1.17558	-2.50816	0.0016	0.0794574	no
CG13169-RA	CG13169-RA	-	chr2R:8128746-8130778	wt	CG9879	NOTEST	0.692328	0.306513	-1.17551	0	1	1	no
CG1244-RB	CG1244-RB	-	chr3L:2631719-2641984	wt	CG9879	OK	3.82507	1.6935	-1.17548	-1.35393	0.07975	0.662211	no
CG12068-RA	CG12068-RA	-	chr3R:25620357-25625055	wt	CG9879	NOTEST	0.450584	0.199631	-1.17446	0	1	1	no
CG5325-RB	CG5325-RB	-	chr2L:12093770-12096510	wt	CG9879	OK	20.9623	9.29323	-1.17354	-0.821675	0.22035	0.844396	no
CG5773-RA	CG5773-RA	-	chr2R:13930408-13931249	wt	CG9879	OK	4.37409	1.93935	-1.17341	-1.08397	0.1365	0.791423	no
CG6993-RA	CG6993-RA	-	chr3R:12200147-12229405	wt	CG9879	NOTEST	0.913456	0.405153	-1.17287	0	1	1	no
CG6686-RA	CG6686-RA	-	chr2L:11984318-11988035	wt	CG9879	NOTEST	0.00360294	0.00159805	-1.17286	0	1	1	no
CG11178-RA	CG11178-RA	-	chrX:13499715-13503565	wt	CG9879	NOTEST	1.44974	0.643686	-1.17137	0	1	1	no
CG8850-RA	CG8850-RA	-	chr2R:8186282-8189741	wt	CG9879	NOTEST	0.781797	0.347117	-1.17137	0	1	1	no
CG2381-RG	CG2381-RG	-	chr4:299302-327107	wt	CG9879	NOTEST	1.84432	0.819224	-1.17076	0	1	1	no
CG42396-RA	CG42396-RA	-	chr2R:3369380-3377368	wt	CG9879	OK	4.26521	1.8953	-1.17019	-1.38317	0.0912	0.701945	no
CG3477-RA	CG3477-RA	-	chr3R:12840507-12853763	wt	CG9879	NOTEST	0.100913	0.0449074	-1.16808	0	1	1	no
CG31547-RA	CG31547-RA	-	chr3R:1315226-1328424	wt	CG9879	OK	2.45466	1.09448	-1.16528	-0.629248	0.26955	0.853484	no
CG7487-RA	CG7487-RA	-	chr3L:8163918-8168998	wt	CG9879	OK	2.79857	1.24797	-1.1651	-2.08064	0.0085	0.224219	no
CG42256-RK	CG42256-RK	-	chr3L:7155527-7183017	wt	CG9879	NOTEST	1.2685	0.565726	-1.16494	0	1	1	no
CG5697-RA	CG5697-RA	-	chr3R:16841670-16842842	wt	CG9879	OK	9.92849	4.42859	-1.16473	-1.68072	0.0321	0.454896	no
CG5462-RA	CG5462-RA	-	chr3R:22362067-22421912	wt	CG9879	OK	4.19425	1.87089	-1.16469	-0.98647	0.2252	0.844396	no
CG5484-RA	CG5484-RA	-	chr3R:22543569-22545529	wt	CG9879	OK	7.74087	3.45642	-1.16322	-0.985285	0.1749	0.838668	no
CG5022-RA	CG5022-RA	-	chr2L:10344458-10347706	wt	CG9879	NOTEST	0.785166	0.350675	-1.16286	0	1	1	no
CG5232-RA	CG5232-RA	-	chr3R:8252299-8255002	wt	CG9879	NOTEST	1.13785	0.508489	-1.16202	0	1	1	no
CG6794-RA	CG6794-RA	-	chr2L:17410656-17428195	wt	CG9879	NOTEST	1.82067	0.81366	-1.16197	0	1	1	no
CG12484-RA	CG12484-RA	-	chr2R:16311839-16366459	wt	CG9879	NOTEST	0.469319	0.209764	-1.1618	0	1	1	no
CG41265-RB	CG41265-RB	-	chr2RHet:476024-570571	wt	CG9879	OK	49.8007	22.259	-1.16178	-1.04493	0.2349	0.844396	no
CG10334-RA	CG10334-RA	-	chr2L:19567898-19577324	wt	CG9879	OK	21.4632	9.59756	-1.16113	-2.11684	0.00835	0.222836	no
CG15427-RD	CG15427-RD	-	chr2L:4283150-4321248	wt	CG9879	NOTEST	1.45315	0.650268	-1.16007	0	1	1	no
CG11486-RD	CG11486-RD	-	chr3L:3071127-3088493	wt	CG9879	NOTEST	1.5724	0.703928	-1.15947	0	1	1	no
CG9520-RA	CG9520-RA	-	chr2L:8943453-8951200	wt	CG9879	NOTEST	2.06115	0.923644	-1.15804	0	1	1	no
CG1417-RF	CG1417-RF	-	chrX:21245367-21256188	wt	CG9879	NOTEST	1.65811	0.743173	-1.15777	0	1	1	no
CG31232-RB	CG31232-RB	-	chr3R:14216038-14230448	wt	CG9879	OK	14.1536	6.34595	-1.15726	-1.18005	0.10185	0.733553	no
CG6012-RA	CG6012-RA	-	chr2L:16860072-16861419	wt	CG9879	NOTEST	1.14845	0.515117	-1.15672	0	1	1	no
CG7939-RD	CG7939-RD	-	chr3R:25870867-25871880	wt	CG9879	OK	2.30125	1.03247	-1.15631	-0.386089	0.5933	0.961942	no
CG17161-RD	CG17161-RD	-	chr2L:16680045-16729636	wt	CG9879	NOTEST	1.37784	0.61836	-1.15589	0	1	1	no
CG7214-RA	CG7214-RA	-	chr2L:7743676-7744841	wt	CG9879	NOTEST	0.227893	0.102307	-1.15545	0	1	1	no
CG4374-RA	CG4374-RA	-	chr3R:19233976-19238329	wt	CG9879	NOTEST	0.949124	0.426541	-1.15391	0	1	1	no
CG2198-RA	CG2198-RA	-	chr3R:2588314-2590983	wt	CG9879	NOTEST	0.744036	0.334381	-1.15388	0	1	1	no
CG32491-RK	CG32491-RK	-	chr3R:17177330-17203121	wt	CG9879	NOTEST	1.64105	0.737519	-1.15387	0	1	1	no
CG42275-RB	CG42275-RB	-	chrX:10170085-10219990	wt	CG9879	NOTEST	0.860757	0.386999	-1.15327	0	1	1	no
CG30018-RC	CG30018-RC	-	chr2R:6678963-6680580	wt	CG9879	NOTEST	0.842057	0.37868	-1.15294	0	1	1	no
CG10278-RA	CG10278-RA	-	chr3R:11837992-11844855	wt	CG9879	NOTEST	0.194804	0.0877785	-1.15008	0	1	1	no
CG10737-RO	CG10737-RO	-	chr2R:15051651-15065733	wt	CG9879	OK	2.74697	1.23847	-1.14928	-1.11598	0.14585	0.80634	no
CG33166-RB	CG33166-RB	-	chr3L:1475428-1489547	wt	CG9879	NOTEST	0.536498	0.241929	-1.14899	0	1	1	no
CG5414-RA	CG5414-RA	-	chr3L:16093449-16098711	wt	CG9879	NOTEST	1.12833	0.508914	-1.1487	0	1	1	no
CG9621-RA	CG9621-RA	-	chr3R:9519774-9531180	wt	CG9879	NOTEST	1.0462	0.472239	-1.14757	0	1	1	no
CG4009-RA	CG4009-RA	-	chr3R:12859682-12861740	wt	CG9879	NOTEST	0.128161	0.0578533	-1.14748	0	1	1	no
CG10936-RA	CG10936-RA	-	chr2R:13492455-13526639	wt	CG9879	NOTEST	1.75492	0.792324	-1.14724	0	1	1	no
CG32717-RH	CG32717-RH	-	chrX:8072581-8133487	wt	CG9879	NOTEST	0.418501	0.188979	-1.14701	0	1	1	no
CG17324-RA	CG17324-RA	-	chr2L:18819343-18822580	wt	CG9879	OK	4.88403	2.20727	-1.14581	-1.50799	0.0467	0.543738	no
CG7004-RA	CG7004-RA	-	chr3L:306206-319880	wt	CG9879	OK	3.3151	1.49831	-1.14572	-0.971331	0.16165	0.827471	no
CG4643-RA	CG4643-RA	-	chr2R:9107828-9115714	wt	CG9879	OK	22.6018	10.2204	-1.14499	-1.77336	0.0184	0.338804	no
CG8719-RA	CG8719-RA	-	chr2R:3894768-3896569	wt	CG9879	OK	4.83018	2.18456	-1.14473	-1.41776	0.05735	0.592807	no
CG7544-RA	CG7544-RA	-	chr2R:11035381-11037214	wt	CG9879	NOTEST	2.44217e-05	1.1061e-05	-1.14268	0	1	1	no
CG42330-RE	CG42330-RE	-	chr3L:8224913-8274251	wt	CG9879	NOTEST	0.730476	0.331178	-1.14123	0	1	1	no
CG33202-RB	CG33202-RB	-	chr3R:2356020-2419052	wt	CG9879	NOTEST	0.409043	0.185517	-1.1407	0	1	1	no
CG6549-RA	CG6549-RA	-	chr2L:17478440-17481067	wt	CG9879	OK	5.62109	2.55003	-1.14034	-0.650822	0.25745	0.847922	no
CG14346-RB	CG14346-RB	-	chr2L:1368101-1369047	wt	CG9879	OK	2.93629	1.33207	-1.14033	-0.466175	0.5487	0.95088	no
CG10651-RA	CG10651-RA	-	chr2L:20133842-20134901	wt	CG9879	NOTEST	1.42069	0.644865	-1.13952	0	1	1	no
CG9520-RB	CG9520-RB	-	chr2L:8943453-8951200	wt	CG9879	NOTEST	4.99411e-05	2.26765e-05	-1.13903	0	1	1	no
CG15282-RA	CG15282-RA	-	chr2L:14712664-14713267	wt	CG9879	OK	2.90018	1.31842	-1.13734	-0.601954	0.3509	0.891764	no
CG11988-RB	CG11988-RB	-	chr3R:4846067-4868072	wt	CG9879	NOTEST	0.518938	0.235973	-1.13694	0	1	1	no
CG32694-RD	CG32694-RD	-	chrX:9883727-9900918	wt	CG9879	NOTEST	0.979717	0.445616	-1.13656	0	1	1	no
CG5150-RA	CG5150-RA	-	chr3L:5588645-5590452	wt	CG9879	NOTEST	0.103674	0.0471776	-1.13588	0	1	1	no
CG32234-RA	CG32234-RA	-	chr3L:4642558-4644196	wt	CG9879	NOTEST	0.864562	0.393524	-1.13552	0	1	1	no
CG42464-RA	CG42464-RA	-	chr2L:3699492-3699819	wt	CG9879	NOTEST	6.11274	2.79067	-1.13121	0	1	1	no
CG7408-RB	CG7408-RB	-	chr3L:17872200-17877474	wt	CG9879	NOTEST	0.221106	0.101031	-1.12994	0	1	1	no
CG1786-RA	CG1786-RA	-	chrX:11926664-11929316	wt	CG9879	OK	2.35821	1.078	-1.12933	-1.23861	0.09595	0.714433	no
CG42260-RB	CG42260-RB	-	chr2R:18631376-18684614	wt	CG9879	NOTEST	0.437075	0.199816	-1.12921	0	1	1	no
CG32491-RR	CG32491-RR	-	chr3R:17177330-17203121	wt	CG9879	NOTEST	0.399017	0.182429	-1.12912	0	1	1	no
CG13270-RA	CG13270-RA	-	chr2L:16794235-16795807	wt	CG9879	NOTEST	0.168513	0.0770594	-1.12882	0	1	1	no
CG15088-RA	CG15088-RA	-	chr2R:14605633-14642031	wt	CG9879	NOTEST	0.000842173	0.000385329	-1.12803	0	1	1	no
CG1859-RA	CG1859-RA	-	chr2R:3038206-3110885	wt	CG9879	NOTEST	0.859506	0.39331	-1.12784	0	1	1	no
CG11516-RA	CG11516-RA	-	chr3R:25241349-25314987	wt	CG9879	NOTEST	0.618639	0.283123	-1.12767	0	1	1	no
CG16752-RA	CG16752-RA	-	chrX:5340693-5387590	wt	CG9879	NOTEST	2.19555	1.00496	-1.12744	0	1	1	no
CG13748-RA	CG13748-RA	-	chr2R:4827973-4828315	wt	CG9879	NOTEST	1.43153	0.655456	-1.12699	0	1	1	no
CG8856-RA	CG8856-RA	-	chr2R:8096358-8098730	wt	CG9879	OK	12.7008	5.81535	-1.12698	-2.49547	0.00175	0.0829398	no
CG13796-RA	CG13796-RA	-	chr2L:7727149-7732668	wt	CG9879	NOTEST	7.49054e-05	3.43162e-05	-1.12618	0	1	1	no
CG4035-RB	CG4035-RB	-	chr3L:9392715-9395565	wt	CG9879	OK	14.7596	6.76359	-1.1258	-0.903724	0.19575	0.844396	no
CG13203-RB	CG13203-RB	-	chr2R:7261483-7264614	wt	CG9879	OK	4.77943	2.19051	-1.12557	-1.6715	0.028	0.423597	no
CG31064-RA	CG31064-RA	-	chr3R:23055538-23064803	wt	CG9879	NOTEST	1.08124	0.495743	-1.12502	0	1	1	no
CG1021-RD	CG1021-RD	-	chr3R:2214883-2231613	wt	CG9879	NOTEST	0.434853	0.199484	-1.12425	0	1	1	no
CG31855-RA	CG31855-RA	-	chr2L:13369192-13371083	wt	CG9879	OK	18.8442	8.64975	-1.12339	-1.30712	0.07945	0.662211	no
CG1772-RA	CG1772-RA	-	chr2R:5599827-5603768	wt	CG9879	OK	9.06316	4.16405	-1.12203	-2.12391	0.0063	0.190367	no
CG8726-RA	CG8726-RA	-	chr2R:3849990-3859554	wt	CG9879	OK	2.68496	1.23399	-1.12157	-0.540651	0.49025	0.936864	no
CG12455-RB	CG12455-RB	-	chr2L:16234166-16245459	wt	CG9879	OK	2.62445	1.20663	-1.12103	-0.988019	0.1706	0.83328	no
CG9753-RA	CG9753-RA	-	chr3R:25960996-25964247	wt	CG9879	OK	4.77279	2.19524	-1.12046	-1.92032	0.0172	0.326074	no
CG2505-RA	CG2505-RA	-	chr3R:3368465-3370956	wt	CG9879	NOTEST	0.533966	0.245793	-1.1193	0	1	1	no
CG12964-RB	CG12964-RB	-	chr2R:11373456-11384712	wt	CG9879	OK	2.67795	1.23308	-1.11887	-1.91826	0.0144	0.294761	no
CG5441-RA	CG5441-RA	-	chr3R:22267048-22274716	wt	CG9879	NOTEST	1.78664	0.822802	-1.11863	0	1	1	no
CG17233-RA	CG17233-RA	-	chr3L:20226274-20238238	wt	CG9879	NOTEST	1.35374	0.624132	-1.11703	0	1	1	no
CG14413-RA	CG14413-RA	-	chrX:14476216-14476926	wt	CG9879	OK	9.83974	4.54316	-1.11492	-1.15403	0.11305	0.761691	no
CG30035-RB	CG30035-RB	-	chr2R:7540330-7566857	wt	CG9879	OK	4.19993	1.94055	-1.1139	-0.893457	0.216	0.844396	no
CG31326-RA	CG31326-RA	-	chr3R:10043857-10045927	wt	CG9879	NOTEST	0.603677	0.278942	-1.11381	0	1	1	no
CG5803-RA	CG5803-RA	-	chr2L:18320100-18392590	wt	CG9879	OK	4.03494	1.86461	-1.11367	-0.282057	0.44985	0.924966	no
CG7991-RA	CG7991-RA	-	chr3L:1712138-1714894	wt	CG9879	NOTEST	0.9106	0.420826	-1.1136	0	1	1	no
CG15191-RA	CG15191-RA	-	chrX:11467833-11470628	wt	CG9879	OK	12.4328	5.74603	-1.11352	-0.866737	0.21805	0.844396	no
CG12442-RB	CG12442-RB	-	chr2R:8547086-8595434	wt	CG9879	OK	28.7846	13.3057	-1.11326	-0.751896	0.28655	0.861454	no
CG8049-RE	CG8049-RE	-	chr2L:8259503-8301072	wt	CG9879	NOTEST	2.1952	1.01809	-1.10849	0	1	1	no
CG33048-RC	CG33048-RC	-	chr3L:11063682-11066448	wt	CG9879	NOTEST	0.831667	0.385929	-1.10767	0	1	1	no
CG5671-RB	CG5671-RB	-	chr2L:10256317-10261017	wt	CG9879	OK	34.688	16.1036	-1.10706	-2.65271	0.00215	0.0963031	no
CG15414-RA	CG15414-RA	-	chr2L:3480754-3491048	wt	CG9879	NOTEST	0.18827	0.0874527	-1.10623	0	1	1	no
CG4220-RC	CG4220-RC	-	chr2L:14387121-14409547	wt	CG9879	OK	3.45897	1.60678	-1.10617	-1.81202	0.0186	0.340463	no
CG9786-RA	CG9786-RA	-	chr3R:4517037-4523540	wt	CG9879	NOTEST	0.273098	0.126862	-1.10616	0	1	1	no
CG12344-RA	CG12344-RA	-	chr2R:6711104-6721741	wt	CG9879	NOTEST	1.80434	0.838242	-1.10603	0	1	1	no
CG11051-RA	CG11051-RA	-	chr3L:13349632-13350328	wt	CG9879	OK	88.5061	41.1345	-1.10543	-2.15591	0.0087	0.226875	no
CG13999-RA	CG13999-RA	-	chr2L:5955309-5956450	wt	CG9879	OK	39.8671	18.5434	-1.1043	-2.54375	0.00125	0.0670305	no
CG34227-RA	CG34227-RA	-	chr2R:7135630-7136117	wt	CG9879	NOTEST	0.56312	0.262155	-1.10302	0	1	1	no
CG4362-RA	CG4362-RA	-	chr3R:16132034-16133242	wt	CG9879	NOTEST	0.519811	0.242003	-1.10296	0	1	1	no
CG15485-RA	CG15485-RA	-	chr2L:12657828-12686313	wt	CG9879	OK	3.67014	1.70998	-1.10185	-1.53973	0.04135	0.515049	no
CG12878-RB	CG12878-RB	-	chr3R:23525985-23532468	wt	CG9879	NOTEST	1.0422	0.485668	-1.10159	0	1	1	no
CG6445-RB	CG6445-RB	-	chr3L:17360850-17372629	wt	CG9879	NOTEST	1.23613	0.57604	-1.10159	0	1	1	no
CG6838-RD	CG6838-RD	-	chr3L:22707412-22710677	wt	CG9879	NOTEST	0.842213	0.392607	-1.1011	0	1	1	no
CG7759-RA	CG7759-RA	-	chr2R:7293190-7295590	wt	CG9879	NOTEST	0.0204051	0.00951941	-1.09998	0	1	1	no
CG2045-RA	CG2045-RA	-	chrX:9759250-9761103	wt	CG9879	OK	5.52363	2.57705	-1.0999	-1.56417	0.0386	0.499308	no
CG42311-RE	CG42311-RE	-	chr2R:13690293-13729132	wt	CG9879	NOTEST	0.256852	0.119846	-1.09975	0	1	1	no
CG32490-RC	CG32490-RC	-	chr3R:106000-128309	wt	CG9879	NOTEST	0.787345	0.367484	-1.09931	0	1	1	no
CG5481-RA	CG5481-RA	-	chr2L:1380085-1420449	wt	CG9879	OK	3.43324	1.60251	-1.09924	-2.38073	0.0015	0.0758097	no
CG10320-RA	CG10320-RA	-	chr2R:17545584-17547508	wt	CG9879	OK	102.444	47.8303	-1.09885	-0.994432	0.1797	0.841215	no
CG18731-RA	CG18731-RA	-	chr3R:25550748-25551414	wt	CG9879	OK	39.3509	18.3753	-1.09863	-2.00028	0.01085	0.254474	no
CG33936-RA	CG33936-RA	-	chr3R:5167591-5185154	wt	CG9879	OK	31.5195	14.7329	-1.0972	-0.811181	0.244	0.844396	no
CG11715-RA	CG11715-RA	-	chrX:11371113-11377138	wt	CG9879	NOTEST	1.18923	0.555906	-1.09712	0	1	1	no
CG18241-RA	CG18241-RA	-	chr2L:9084106-9089440	wt	CG9879	NOTEST	1.29571	0.606202	-1.09587	0	1	1	no
CG11357-RB	CG11357-RB	-	chr3L:4542128-4553458	wt	CG9879	OK	22.9755	10.7498	-1.09578	-2.46863	0.00205	0.0932873	no
CG42256-RJ	CG42256-RJ	-	chr3L:7155527-7183017	wt	CG9879	NOTEST	0.000369858	0.000173088	-1.09546	0	1	1	no
CG4133-RA	CG4133-RA	-	chr2L:455542-458746	wt	CG9879	NOTEST	0.385269	0.180384	-1.0948	0	1	1	no
CG32206-RB	CG32206-RB	-	chr3L:19333420-19405992	wt	CG9879	NOTEST	0.530275	0.248291	-1.09471	0	1	1	no
CG9866-RA	CG9866-RA	-	chr2L:2375893-2380514	wt	CG9879	NOTEST	2.03603	0.955229	-1.09184	0	1	1	no
CG6584-RE	CG6584-RE	-	chr3R:6689070-6694379	wt	CG9879	NOTEST	0.0682327	0.032069	-1.08928	0	1	1	no
CG17244-RA	CG17244-RA	-	chr3R:18802992-18803613	wt	CG9879	NOTEST	1.11262	0.523245	-1.0884	0	1	1	no
CG18812-RB	CG18812-RB	-	chr2R:3605832-3623124	wt	CG9879	NOTEST	0.448658	0.211246	-1.08669	0	1	1	no
CG2903-RC	CG2903-RC	-	chr2L:2739985-2744934	wt	CG9879	OK	9.98288	4.70197	-1.08619	-1.18363	0.1063	0.741697	no
CG3696-RC	CG3696-RC	-	chr2L:210731-250795	wt	CG9879	OK	8.51711	4.01233	-1.08593	-1.74292	0.0307	0.442747	no
CG33478-RA	CG33478-RA	-	chr2R:6026931-6029539	wt	CG9879	NOTEST	0.297237	0.140147	-1.08467	0	1	1	no
CG33481-RC	CG33481-RC	-	chr4:270224-283293	wt	CG9879	NOTEST	1.02698	0.484378	-1.08421	0	1	1	no
CG8768-RA	CG8768-RA	-	chr2R:8547086-8595434	wt	CG9879	OK	3.8366	1.80975	-1.08404	-0.377541	0.6711	0.970178	no
CG33349-RA	CG33349-RA	-	chr2R:2813523-2859049	wt	CG9879	NOTEST	0.212371	0.100186	-1.08391	0	1	1	no
CG6579-RB	CG6579-RB	-	chr2L:12175447-12177886	wt	CG9879	OK	4.43475	2.09217	-1.08385	-1.03022	0.16115	0.827172	no
CG2991-RA	CG2991-RA	-	chr2L:2857158-2868553	wt	CG9879	NOTEST	1.39022	0.656315	-1.08285	0	1	1	no
CG30411-RA	CG30411-RA	-	chr2R:19299858-19307207	wt	CG9879	NOTEST	0.240096	0.11341	-1.08206	0	1	1	no
CG9113-RA	CG9113-RA	-	chrX:9002725-9011773	wt	CG9879	NOTEST	1.655	0.7818	-1.08196	0	1	1	no
CG31646-RA	CG31646-RA	-	chr2L:5626281-5658553	wt	CG9879	OK	4.17326	1.97413	-1.07996	-1.88758	0.0155	0.308434	no
CG16905-RA	CG16905-RA	-	chr3R:5639882-5640881	wt	CG9879	NOTEST	0.951896	0.450474	-1.07936	0	1	1	no
CG11266-RD	CG11266-RD	-	chr2L:7032712-7037620	wt	CG9879	NOTEST	0.825083	0.390573	-1.07895	0	1	1	no
CG13425-RB	CG13425-RB	-	chr2R:16475009-16494359	wt	CG9879	NOTEST	0.890075	0.421957	-1.07683	0	1	1	no
CG11163-RD	CG11163-RD	-	chr2R:1662278-1670360	wt	CG9879	OK	5.78796	2.74408	-1.07673	-1.45167	0.05605	0.589859	no
CG31092-RE	CG31092-RE	-	chr3R:21524487-21566187	wt	CG9879	OK	3.39759	1.61133	-1.07626	-0.715721	0.31	0.877375	no
CG32432-RA	CG32432-RA	-	chr3L:20835100-20878288	wt	CG9879	NOTEST	0.193228	0.091656	-1.076	0	1	1	no
CG6016-RB	CG6016-RB	-	chr2R:9374171-9382374	wt	CG9879	OK	32.0335	15.1969	-1.0758	-2.36478	0.0027	0.11338	no
CG30492-RA	CG30492-RA	-	chr2R:3510748-3544275	wt	CG9879	NOTEST	0.351784	0.166927	-1.07547	0	1	1	no
CG32549-RB	CG32549-RB	-	chrX:18284520-18304168	wt	CG9879	NOTEST	0.00223806	0.0010625	-1.07478	0	1	1	no
CG15019-RB	CG15019-RB	-	chr3L:4403499-4406059	wt	CG9879	OK	5.95449	2.82688	-1.07477	-0.512943	0.4764	0.930479	no
CG30464-RB	CG30464-RB	-	chr2R:11394086-11395871	wt	CG9879	NOTEST	0.218005	0.10355	-1.07403	0	1	1	no
CG40006-RA	CG40006-RA	-	chr2L:22515148-22649081	wt	CG9879	NOTEST	1.29701	0.616295	-1.0735	0	1	1	no
CG12766-RA	CG12766-RA	-	chr3L:3938694-3940084	wt	CG9879	NOTEST	1.46431	0.696032	-1.073	0	1	1	no
CG3203-RD	CG3203-RD	-	chrX:6635569-6638290	wt	CG9879	NOTEST	1.44531	0.687286	-1.0724	0	1	1	no
CG7052-RD	CG7052-RD	-	chr2L:7693799-7701585	wt	CG9879	OK	4.92141	2.34041	-1.07231	-0.904017	0.2168	0.844396	no
CG7254-RB	CG7254-RB	-	chr2L:2130814-2137296	wt	CG9879	OK	14.7966	7.0368	-1.07227	-2.06243	0.01355	0.288209	no
CG31848-RA	CG31848-RA	-	chr2L:13261009-13286409	wt	CG9879	OK	22.1907	10.5617	-1.07112	-1.08952	0.1292	0.782349	no
CG4461-RA	CG4461-RA	-	chr3L:9368528-9369369	wt	CG9879	NOTEST	0.333539	0.158869	-1.07002	0	1	1	no
CG34385-RB	CG34385-RB	-	chr2R:1734465-1746067	wt	CG9879	NOTEST	0.212107	0.10103	-1.07001	0	1	1	no
CG4807-RA	CG4807-RA	-	chr2L:11210680-11269179	wt	CG9879	OK	9.45762	4.51446	-1.06692	-1.06959	0.13705	0.792889	no
CG15595-RA	CG15595-RA	-	chr3R:2117623-2118491	wt	CG9879	NOTEST	0.584069	0.278962	-1.06607	0	1	1	no
CG33525-RA	CG33525-RA	-	chrX:19415961-19424937	wt	CG9879	OK	3.30301	1.57766	-1.06599	-0.793307	0.25525	0.845553	no
CG5210-RA	CG5210-RA	-	chr2R:12560965-12618889	wt	CG9879	OK	16.2705	7.77231	-1.06584	-1.58787	0.0372	0.489514	no
CG31600-RA	CG31600-RA	-	chr2L:21914439-21915302	wt	CG9879	OK	35.8905	17.1469	-1.06565	-1.76797	0.0213	0.368061	no
CG34114-RB	CG34114-RB	-	chr3R:6819204-6875525	wt	CG9879	NOTEST	1.30801	0.625993	-1.06315	0	1	1	no
CG9002-RB	CG9002-RB	-	chr2R:12861464-12886099	wt	CG9879	OK	63.6558	30.4773	-1.06256	-1.78602	0.01495	0.301162	no
CG7255-RG	CG7255-RG	-	chr3L:15297468-15304299	wt	CG9879	OK	5.01071	2.39986	-1.06207	-1.49387	0.0477	0.549376	no
CG8886-RB	CG8886-RB	-	chr2L:4969003-4971453	wt	CG9879	OK	5.31881	2.54812	-1.06167	-0.554172	0.37915	0.905356	no
CG7759-RB	CG7759-RB	-	chr2R:7293190-7295590	wt	CG9879	NOTEST	1.89507	0.907938	-1.06158	0	1	1	no
CG1271-RC	CG1271-RC	-	chr3L:3052513-3054907	wt	CG9879	NOTEST	0.00202208	0.000968878	-1.06145	0	1	1	no
CG13108-RA	CG13108-RA	-	chr2L:9164234-9166445	wt	CG9879	NOTEST	0.221294	0.106079	-1.06082	0	1	1	no
CG32767-RB	CG32767-RB	-	chrX:4968666-4978760	wt	CG9879	OK	4.24285	2.03469	-1.06023	-0.492811	0.52395	0.946802	no
CG3014-RA	CG3014-RA	-	chr3R:3624983-3629998	wt	CG9879	OK	3.36017	1.61249	-1.05925	-0.870643	0.27795	0.860122	no
CG5361-RA	CG5361-RA	-	chr3R:5899735-5901088	wt	CG9879	NOTEST	0.905942	0.43493	-1.05864	0	1	1	no
CG10037-RA	CG10037-RA	-	chr3L:6783251-6787637	wt	CG9879	OK	2.58267	1.24046	-1.05799	-1.71568	0.0265	0.41014	no
CG5803-RD	CG5803-RD	-	chr2L:18320100-18392590	wt	CG9879	OK	4.97654	2.39102	-1.05752	-0.274604	0.46735	0.927493	no
CG9847-RC	CG9847-RC	-	chr2R:17374669-17385431	wt	CG9879	NOTEST	0.500252	0.240373	-1.05738	0	1	1	no
CG15345-RA	CG15345-RA	-	chrX:8291188-8292294	wt	CG9879	OK	2.93841	1.41241	-1.05687	-0.934028	0.1811	0.842466	no
CG7593-RA	CG7593-RA	-	chr3R:25548882-25550642	wt	CG9879	OK	16.9518	8.15284	-1.05607	-1.49124	0.0443	0.529283	no
CG14516-RA	CG14516-RA	-	chr3R:24964387-24971515	wt	CG9879	NOTEST	0.529549	0.254685	-1.05605	0	1	1	no
CG13948-RA	CG13948-RA	-	chr2L:780481-782886	wt	CG9879	NOTEST	0.102573	0.0493666	-1.05504	0	1	1	no
CG8563-RA	CG8563-RA	-	chr3L:7384178-7389116	wt	CG9879	NOTEST	0.292502	0.140891	-1.05387	0	1	1	no
CG7221-RA	CG7221-RA	-	chr2L:7998933-8004267	wt	CG9879	OK	6.88	3.31429	-1.05371	-1.29969	0.08355	0.675594	no
CG2252-RD	CG2252-RD	-	chrX:7933975-7955469	wt	CG9879	NOTEST	1.59933	0.770668	-1.05328	0	1	1	no
CG17250-RA	CG17250-RA	-	chr2R:1679000-1680468	wt	CG9879	NOTEST	0.335391	0.1617	-1.05253	0	1	1	no
CG12112-RA	CG12112-RA	-	chrX:8452909-8454225	wt	CG9879	OK	9.38385	4.52621	-1.05188	-1.4529	0.04525	0.537332	no
CG31774-RA	CG31774-RA	-	chr2L:3905523-3947160	wt	CG9879	NOTEST	0.19879	0.0959477	-1.05092	0	1	1	no
CG11140-RL	CG11140-RL	-	chr2R:3354383-3364667	wt	CG9879	NOTEST	1.07882	0.521785	-1.04792	0	1	1	no
CG12286-RA	CG12286-RA	-	chr3R:8507902-8515089	wt	CG9879	NOTEST	1.96479	0.950352	-1.04784	0	1	1	no
CG8008-RA	CG8008-RA	-	chr2R:5045411-5048940	wt	CG9879	NOTEST	2.16304	1.04808	-1.04531	0	1	1	no
CG4233-RA	CG4233-RA	-	chr2L:1982233-1987761	wt	CG9879	OK	11.5471	5.59518	-1.04527	-0.849759	0.2415	0.844396	no
CG12787-RC	CG12787-RC	-	chr2L:4908744-4932296	wt	CG9879	NOTEST	1.20126	0.582093	-1.04523	0	1	1	no
CG7231-RC	CG7231-RC	-	chr2L:7892315-7986786	wt	CG9879	NOTEST	1.94523	0.942819	-1.04489	0	1	1	no
CG4345-RA	CG4345-RA	-	chr3L:18295818-18297514	wt	CG9879	OK	13.6312	6.60941	-1.04431	-1.97227	0.0152	0.304587	no
CG32825-RA	CG32825-RA	-	chrX:19988430-19989800	wt	CG9879	NOTEST	0.303079	0.147007	-1.04381	0	1	1	no
CG5674-RB	CG5674-RB	-	chr2L:17962734-17982472	wt	CG9879	NOTEST	0.952909	0.462564	-1.04269	0	1	1	no
CG1495-RD	CG1495-RD	-	chr4:466119-474566	wt	CG9879	NOTEST	0.46845	0.227416	-1.04256	0	1	1	no
CG33264-RB	CG33264-RB	-	chr3L:12957459-12960833	wt	CG9879	NOTEST	0.72731	0.353119	-1.04241	0	1	1	no
CG1883-RB	CG1883-RB	-	chr3R:26032239-26034742	wt	CG9879	OK	2.17612	1.05662	-1.04231	-0.303297	0.68715	0.97278	no
CG31247-RA	CG31247-RA	-	chr3R:13677738-13698239	wt	CG9879	OK	2.20329	1.06986	-1.04223	-0.549014	0.3886	0.907858	no
CG9224-RA	CG9224-RA	-	chrX:15498602-15520573	wt	CG9879	OK	6.115	2.96987	-1.04195	-2.55454	0.00165	0.0798572	no
CG8671-RC	CG8671-RC	-	chr2L:21262960-21281575	wt	CG9879	OK	11.1367	5.40934	-1.04179	-1.8685	0.01295	0.280162	no
CG5171-RB	CG5171-RB	-	chr2L:7390983-7404527	wt	CG9879	OK	6.31467	3.06769	-1.04155	-1.42275	0.0525	0.577106	no
CG40300-RF	CG40300-RF	-	chr3L:23547714-23682722	wt	CG9879	OK	10.1644	4.93949	-1.04109	-1.28026	0.084	0.675594	no
CG4456-RB	CG4456-RB	-	chr3L:9366030-9368070	wt	CG9879	OK	18.4033	8.94591	-1.04066	-1.27664	0.09965	0.726524	no
CG42343-RC	CG42343-RC	-	chrX:21295614-21328761	wt	CG9879	NOTEST	0.00756201	0.00367625	-1.04053	0	1	1	no
CG1046-RB	CG1046-RB	-	chr3R:2578585-2585199	wt	CG9879	NOTEST	0.17155	0.0834372	-1.03987	0	1	1	no
CG14352-RA	CG14352-RA	-	chr2L:1611420-1612579	wt	CG9879	OK	7.39657	3.59799	-1.03967	-1.42145	0.05255	0.577106	no
CG32132-RA	CG32132-RA	-	chr3L:13865036-13865732	wt	CG9879	NOTEST	0.308558	0.150116	-1.03947	0	1	1	no
CG5738-RA	CG5738-RA	-	chr2R:14042349-14045697	wt	CG9879	OK	11.3185	5.50709	-1.03932	-0.568586	0.4179	0.91553	no
CG32795-RC	CG32795-RC	-	chrX:2676938-2683975	wt	CG9879	OK	4.58747	2.23245	-1.03907	-0.741708	0.29295	0.866624	no
CG9709-RA	CG9709-RA	-	chr2R:17276894-17279945	wt	CG9879	NOTEST	0.75833	0.369037	-1.03906	0	1	1	no
CG33115-RA	CG33115-RA	-	chr2L:13968277-13969973	wt	CG9879	NOTEST	0.310726	0.151237	-1.03883	0	1	1	no
CG5778-RA	CG5778-RA	-	chr3R:17911092-17935903	wt	CG9879	OK	8.36935	4.07637	-1.03783	-1.31922	0.07555	0.651149	no
CG4319-RA	CG4319-RA	-	chr3L:18390652-18391503	wt	CG9879	OK	2.74614	1.3376	-1.03776	-0.871677	0.1974	0.844396	no
CG5189-RB	CG5189-RB	-	chr2R:14334074-14338545	wt	CG9879	NOTEST	0.398552	0.194182	-1.03736	0	1	1	no
CG4587-RB	CG4587-RB	-	chr2L:15647834-15679240	wt	CG9879	NOTEST	0.571728	0.278576	-1.03726	0	1	1	no
CG9929-RA	CG9929-RA	-	chr3R:9767272-9769124	wt	CG9879	OK	4.1082	2.00313	-1.03625	-1.29169	0.08265	0.671906	no
CG13164-RA	CG13164-RA	-	chr2R:8190041-8193774	wt	CG9879	OK	452.646	221.005	-1.0343	-1.87295	0.01315	0.2818	no
CG13195-RA	CG13195-RA	-	chr2R:7588151-7589954	wt	CG9879	NOTEST	0.461326	0.225304	-1.03391	0	1	1	no
CG6406-RA	CG6406-RA	-	chr2R:13620759-13624769	wt	CG9879	OK	9.49209	4.63658	-1.03367	-1.46147	0.04365	0.525364	no
CG3131-RB	CG3131-RB	-	chr2L:2815969-2830236	wt	CG9879	NOTEST	1.40294	0.685311	-1.03362	0	1	1	no
CG13204-RA	CG13204-RA	-	chr2R:7254215-7257789	wt	CG9879	NOTEST	1.21596	0.594187	-1.03311	0	1	1	no
CG9896-RA	CG9896-RA	-	chr2R:18881185-18886406	wt	CG9879	NOTEST	1.48373	0.725118	-1.03294	0	1	1	no
CG7595-RB	CG7595-RB	-	chr2L:15044960-15057848	wt	CG9879	OK	3.40823	1.66576	-1.03284	-1.37128	0.07645	0.65299	no
CG7996-RB	CG7996-RB	-	chr3R:8864134-8870123	wt	CG9879	NOTEST	0.0162883	0.0079621	-1.03262	0	1	1	no
CG31065-RB	CG31065-RB	-	chr3R:22988845-22991297	wt	CG9879	NOTEST	0.344558	0.168453	-1.0324	0	1	1	no
CG32137-RB	CG32137-RB	-	chr3L:13932351-13955749	wt	CG9879	OK	2.4135	1.1803	-1.03198	-0.853268	0.2385	0.844396	no
CG17116-RA	CG17116-RA	-	chr2L:10702394-10706190	wt	CG9879	OK	15.2243	7.44594	-1.03184	-2.03448	0.0083	0.222541	no
CG9325-RC	CG9325-RC	-	chr2R:15284839-15312454	wt	CG9879	OK	22.6937	11.1078	-1.03072	-1.55806	0.0403	0.510884	no
CG30469-RB	CG30469-RB	-	chr2R:11389324-11391115	wt	CG9879	NOTEST	0.203086	0.0994081	-1.03066	0	1	1	no
CG6821-RA	CG6821-RA	-	chr3L:66438-69003	wt	CG9879	NOTEST	1.16065	0.568204	-1.03046	0	1	1	no
CG32790-RA	CG32790-RA	-	chrX:3971907-3973247	wt	CG9879	NOTEST	0.466982	0.228796	-1.02931	0	1	1	no
CG8715-RA	CG8715-RA	-	chr2R:3955485-3966330	wt	CG9879	OK	2.88878	1.41613	-1.02851	-0.62339	0.3895	0.908097	no
CG31363-RC	CG31363-RC	-	chr3R:7416109-7445656	wt	CG9879	NOTEST	0.42117	0.20647	-1.02847	0	1	1	no
CG9611-RD	CG9611-RD	-	chr3R:9519774-9531180	wt	CG9879	OK	17.562	8.6133	-1.02782	-0.780539	0.2674	0.851888	no
CG7749-RB	CG7749-RB	-	chr3L:20001934-20017707	wt	CG9879	NOTEST	2.19939	1.07915	-1.02721	0	1	1	no
CG33673-RA	CG33673-RA	-	chr2L:1945839-1947359	wt	CG9879	OK	18.4978	9.08191	-1.02628	-1.31182	0.07355	0.644677	no
CG2233-RA	CG2233-RA	-	chrX:7929764-7931533	wt	CG9879	OK	21.0307	10.3284	-1.02589	-2.21075	0.0048	0.160779	no
CG9864-RA	CG9864-RA	-	chr2R:16135634-16144886	wt	CG9879	OK	6.97566	3.42638	-1.02564	-1.13305	0.1219	0.776836	no
CG32304-RA	CG32304-RA	-	chr3L:2267869-2268529	wt	CG9879	NOTEST	1.6872	0.828797	-1.02554	0	1	1	no
CG17540-RC	CG17540-RC	-	chr2L:22959600-22961179	wt	CG9879	OK	3.15705	1.55094	-1.02543	-0.688533	0.3351	0.887436	no
CG7199-RD	CG7199-RD	-	chr3L:21487116-21490582	wt	CG9879	OK	3.07239	1.50967	-1.02513	-0.447114	0.55505	0.953321	no
CG9739-RA	CG9739-RA	-	chr3L:19135997-19228191	wt	CG9879	NOTEST	0.206058	0.101356	-1.02362	0	1	1	no
CG4804-RA	CG4804-RA	-	chr2L:10060896-10063837	wt	CG9879	NOTEST	1.34765	0.663202	-1.02292	0	1	1	no
[truncated: 19,082 more rows]

## Sheet: CG9879_downreg
test_id	gene_id	gene	locus	sample_1	sample_2	status	value_1	value_2	log2(fold_change)	p_value	q_value	significant		Distance from TSS to CG9879 peak
CG16870-RA	CG16870-RA	-	chr2L:13912200-13912563	wt	kol	OK	79.938	1	-6.32081	5e-05	0.00620761	yes		20598
CG5711-RA	CG5711-RA	-	chr2L:18078265-18080423	wt	kol	OK	24.7884	0.74222	-5.06168	0.00055	0.0380733	yes		26698
CG31897-RA	CG31897-RA	-	chr2L:8442446-8445660	wt	kol	OK	15.3838	0.671118	-4.5187	0.00015	0.0140434	yes		25687
CG34453-RB	CG34453-RB	-	chr3L:232479-233351	wt	kol	OK	22.7434	1	-4.50738	5e-05	0.00620761	yes		3143
CG34025-RB	CG34025-RB	-	chr3L:2959824-2961049	wt	kol	OK	22.2822	1	-4.47782	5e-05	0.00620761	yes		9883
CG12017-RA	CG12017-RA	-	chr3L:3280246-3290893	wt	kol	OK	12.0312	0.608771	-4.30473	5e-05	0.00620761	yes		30113
CG10764-RA	CG10764-RA	-	chr2R:13340923-13343236	wt	kol	OK	36.506	2.54161	-3.84432	5e-05	0.00620761	yes		20105
CG8175-RA	CG8175-RA	-	chr2R:11296350-11296621	wt	kol	OK	14.0663	1	-3.81417	0.00015	0.0140434	yes		11698
CG17533-RA	CG17533-RA	-	chr2R:14295360-14296071	wt	kol	OK	63.9164	4.71601	-3.76055	0.0001	0.0105759	yes		11861
CG8331-RA	CG8331-RA	-	chr2R:10057970-10060426	wt	kol	OK	91.3409	6.87929	-3.73093	5e-05	0.00620761	yes		79921
CG13229-RA	CG13229-RA	-	chr2R:7027373-7031176	wt	kol	OK	18.432	1.78929	-3.36475	0.00015	0.0140434	yes		23142
CG8634-RA	CG8634-RA	-	chr3L:7086308-7086943	wt	kol	OK	8.78969	1	-3.13581	5e-05	0.00620761	yes		43069
CG6127-RA	CG6127-RA	-	chr3R:22997817-23019716	wt	kol	OK	8.47917	1.0457	-3.01945	5e-05	0.00620761	yes		77446
CG31772-RA	CG31772-RA	-	chr2L:3760067-3768191	wt	kol	OK	2.78616	0.354407	-2.9748	0.00015	0.0140434	yes		25576
CG12295-RB	CG12295-RB	-	chr2R:9692978-9707080	wt	kol	OK	15.4162	2.02075	-2.93148	5e-05	0.00620761	yes		19655
CG3767-RA	CG3767-RA	-	chr2R:12176829-12178835	wt	kol	OK	20.729	3.08613	-2.74778	5e-05	0.00620761	yes		10960
CG33183-RA	CG33183-RA	-	chr2R:6092940-6124853	wt	kol	OK	7.6334	1.14375	-2.73856	0.0004	0.0300579	yes		64474
CG17835-RD	CG17835-RD	-	chr2R:7361969-7394688	wt	kol	OK	10.9616	1.78183	-2.62103	0.0001	0.0105759	yes		23219
CG9505-RA	CG9505-RA	-	chr2L:6367883-6370195	wt	kol	OK	7.95007	1.33725	-2.57169	0.0001	0.0105759	yes		26671
CG10700-RA	CG10700-RA	-	chr2L:19077375-19078995	wt	kol	OK	5.8996	1	-2.56062	5e-05	0.00620761	yes		14345
CG34454-RA	CG34454-RA	-	chr3L:231736-232302	wt	kol	OK	5.70869	1	-2.51316	5e-05	0.00620761	yes		4192
CG30483-RA	CG30483-RA	-	chr2R:9948983-10028403	wt	kol	OK	21.3498	3.93096	-2.44127	5e-05	0.00620761	yes		50354
CG3829-RA	CG3829-RA	-	chr2R:20873477-20878009	wt	kol	OK	11.8848	2.31255	-2.36156	5e-05	0.00620761	yes		48480
CG34366-RB	CG34366-RB	-	chr2L:9373024-9384845	wt	kol	OK	5.27146	1.10318	-2.25653	0.00025	0.0213097	yes		62897
CG11242-RA	CG11242-RA	-	chr2R:15372998-15374340	wt	kol	OK	39.5945	8.55005	-2.2113	5e-05	0.00620761	yes		36717
CG34109-RC	CG34109-RC	-	chr2L:10094087-10125739	wt	kol	OK	7.33394	1.59359	-2.20231	0.00015	0.0140434	yes		15087
CG6488-RA	CG6488-RA	-	chr2L:11496793-11499119	wt	kol	OK	10.3042	2.35529	-2.12926	0.00045	0.0327382	yes		35223
CG18110-RA	CG18110-RA	-	chr3R:25494879-25496594	wt	kol	OK	10.9788	2.57905	-2.08981	0.0005	0.0352531	yes		31737
